# Supplementary material for: Intracytoplasmic sperm injection induces transgenerational abnormalities in mice
Source: J Clin Invest. 2023 Nov 15;133(22):e170140. doi: 10.1172/JCI170140 (PMC10645388; doi:10.1172/JCI170140)
Supplement: Supplemental tables 1-7 [file jci-133-170140-s227.xlsx]

## Sheet: Supplemental Table 1
Supplemental Table 1. Offspring produced by ICSI
Type of mice	Embryo transfer (ET)	Implantation (% per ET)	Litter size (mean ± SEM)	Live offspring (% per ET)	Dead offspring (% per ET)	Placenta only (% per ET)	Congenital malformation (% per offspring)
F0♂
B6-1	21	8 (38.1)	3.0	3 (14.3)	0 (0)	0 (0)	0 (0)	no
B6-2	176	85 (48.3)	5.0 ± 0.8	41 (23.3)	4 (2.3)	0 (0)	0 (0)	no
B6-3	43	26 (60.5)	4.0 ± 0.4	16 (37.2)	0 (0)	1 (2.3)	0 (0)	no
Total	240	119 (49.6)	4.6 ± 0.5	60 (25.0)	4 (1.7)	1 (0.4)	0 (0)
W-1	106	36 (34.0)	1.3 ± 0.3	3 (2.8)	1 (0.9)	0 (0)	0 (0)	no
W-2	93	46 (49.5)	4.0 ± 1.3	16 (17.2)	4 (4.3)	0 (0)	0 (0)	no
W-3	151	81 (53.6)	3.6 ± 0.7	20 (13.2)	5 (3.3)	10 (6.6)	0 (0)	no
W-4	152	80 (52.6)	3.9 ± 0.5	19 (12.5)	8 (5.3)	16 (10.5)	0 (0)	no
Total	502	243 (48.4)	3.5 ± 0.4	58 (11.6)	18 (3.6)	26 (5.2)	0 (0)
p-value*		0.76	0.11	2.8E-6	0.15	1.2E-3	ND
F1♂ (young)
Control-F1-1	101	80 (79.2)	8.0 ± 1.1	36 (35.6)	4 (4.0)	5 (5.0)	0 (0)	no
Control-F1-2	61	42 (68.9)	9.0 ± 2.1	27 (44.3)	0 (0)	5 (8.2)	0 (0)	no
Total	162	122 (75.3)	8.4 ± 0.9	63 (38.9)	4 (2.5)	10 (6.2)	0 (0)
ICSI-F1-1	81	43 (53.1)	6.8 ± 0.3	27 (33.3)	0 (0)	5 (6.2)	1 (3.7)	Hydrocephalus (1)
ICSI-F1-2	90	59 (65.6)	6.4 ± 1.6	23 (25.6)	9 (10.0)	7 (7.8)	5 (15.6)	Hydrocephalus (4), Anophthalmia (1)
Total	171	102 (59.6)	6.6 ± 0.9	50 (29.2)	9 (5.3)	12 (7.0)	6 (10.2)
p-value**		2.3E-3	0.18	0.063	0.19	0.76	7.5E-3
GS-F1-1	144	97 (67.4)	10.0 ± 1.0	56 (38.9)	4 (2.8)	7 (4.9)	1 (1.7)	Short nose (1)
GS-F1-2	130	92 (70.8)	8.8 ± 1.0	53 (40.8)	0 (0)	3 (2.3)	1 (1.9)	Hydrocephalus (1)
total	274	189 (69.0)	9.4 ± 0.7	109 (39.8)	4 (1.5)	10 (3.6)	2 (1.8)
p-value**		0.16	0.38	0.85	0.45	0.22	0.27
F1 ♂ (aged)
Control-F1-3	63	37 (58.7)	8.7 ± 1.3	25 (39.7)	1 (1.6)	0 (0)	4 (15.4)	Hydrocephalus (1), Anophthalmia (1), Microphthalmia (1), Tanned skin (2)
Total	63	37 (58.7)	8.7 ± 1.3	25 (39.7)	1 (1.6)	0 (0)	4 (15.4)
ICSI-F1-3	86	67 (77.9)	7.0 ± 0.7	31 (36.0)	4 (4.7)	5 (5.8)	3 (8.6)	Hydrocephalus (1), Anophthalmia (1), Microphthalmia (1)
ICSI-F1-4	91	62 (68.1)	9.5 ± 1.4	34 (37.4)	4 (4.4)	3 (3.3)	8 (21.1)	Hydrocephalus (1), Anophthalmia (1), Microphthalmia (1), Open eye (4), Skull defect (1), Umbilical hernia (1)
ICSI-F1-5	71	47 (66.2)	7.5 ± 0.5	28 (39.4)	2 (2.8)	1 (1.4)	2 (6.7)	Anophthalmia (1), Microphthalmia (2)
ICSI-F1-6	50	24 (48.0)	4.3 ± 2.3	10 (20.0)	3 (6.0)	0 (0)	0 (0)	no
Total	298	200 (67.1)	7.3 ± 0.7	103 (34.6)	13 (4.4)	9 (3.0)	13 (11.2)
p-value***		0.20	0.42	0.44	0.30	0.16	0.55
F1♀
ICSI-F1-7	30	23 (76.7)	8.5 ± 3.5	16 (53.3)	1 (3.3)	1 (3.3)	0 (0)	no
ICSI-F1-8	40	35 (87.5)	6.5 ± 1.5	12 (30.0)	1 (2.5)	1 (2.5)	1 (7.7)	Hydrocephalus (1)
Total	70	58 (82.9)	7.5 ± 1.7	28 (40.0)	2 (2.9)	2 (2.9)	1 (3.3)
F2 ♂
Control-F2-1	51	25 (49.0)	3.7 ± 0.7	10 (19.6)	1 (2.0)	3 (5.9)	1 (9.1)	Anophthalmia (1)
Control-F2-2	40	34 (85.0)	13.0 ± 3.0	24 (60.0)	2 (5.0)	4 (10.0)	0 (0)	no
Total	91	59 (64.8)	7.4 ± 2.5	34 (37.4)	3 (3.3)	7 (7.7)	1 (2.7)
ICSI-F2-1	61	43 (70.5)	10.3 ± 2.2	28 (45.9)	3 (4.9)	0 (0)	1 (3.2)	Head and limb defect (1)
ICSI-F2-2	61	43 (70.5)	8.0 ± 1.2	22 (36.1)	2 (3.3)	2 (3.3)	1 (4.2)	Hydrocephalus (1), Anophthalmia (1)
Total	122	86 (70.5)	9.2 ± 1.2	50 (41.0)	5 (4.1)	2 (1.6)	2 (3.6)
p-value****		0.38	0.52	0.59	0.76	0.030	0.80
GS-F2-1	67	29 (43.3)	7.0 ± 2.1	21 (31.3)	0 (0)	2 (3.0)	0 (0)	no
GS-F2-2	66	40 (60.6)	9.7 ± 1.7	28 (42.4)	1 (1.5)	0 (0)	1 (3.4)	Limb defect (1)
Total	133	69 (51.9)	8.3 ± 1.3	49 (36.8)	1 (0.8)	2 (1.5)	1 (2.0)
p-value****		0.054	0.74	0.94	0.16	0.021	0.83
Natural mating
Control-F2-3				50	0		0 (0)
Total				50	0		0 (0)
ICSI-F2-3				60	2		1 (1.6)	Microphthalmia (1)
ICSI-F2-4				38	0		1 (2.6)	Hydrocephalus (1)
Total				98	2		2 (2.0)
*Compared with F0♂B6
**Compared with Control-F1♂ (young)
***Compared with Control-F1 ♂ (aged)
****Compared with Control-F2 ♂

## Sheet: Supplemental Table 2
Supplemental Table 2. Differentially methylated regions in gene promoter.
																																						DNA methylation level								Mean of DNA methylation levels
Chrom	Start	End	CpG.annotation	CpG.chrom	CpG.start	CpG.end	Gene.symbol	Gene.ID	Gene.chrom	Gene.start	Gene.end	Gene.strand	Gene.distance	coverage_Control-F1-GS-29	numCs_Control-F1-GS-29	numTs_Control-F1-GS-29	coverage_Control-F1-GS-37	numCs_Control-F1-GS-37	numTs_Control-F1-GS-37	coverage_Control-F1-GS-44	numCs_Control-F1-GS-44	numTs_Control-F1-GS-44	coverage_Control-F1-GS-45	numCs_Control-F1-GS-45	numTs_Control-F1-GS-45	coverage_ICSI-F1-GS-11	numCs_ICSI-F1-GS-11	numTs_ICSI-F1-GS-11	coverage_ICSI-F1-GS-17	numCs_ICSI-F1-GS-17	numTs_ICSI-F1-GS-17	coverage_ICSI-F1-GS-20	numCs_ICSI-F1-GS-20	numTs_ICSI-F1-GS-20	coverage_ICSI-F1-GS-21	numCs_ICSI-F1-GS-21	numTs_ICSI-F1-GS-21	Control-F1-GS-29	Control-F1-GS-37	Control-F1-GS-44	Control-F1-GS-45	ICSI-F1-GS-11	ICSI-F1-GS-17	ICSI-F1-GS-20	ICSI-F1-GS-21	Control-F1 GS	ICSI-F1 GS
chr4	117018623	117018623	CpG-shore	chr4	117017200	117019200	Eif2b3	ENSMUSG00000028683	chr4	117019402	117086852	+	779	116	89	27	114	101	13	82	51	31	98	67	31	104	35	69	87	44	43	77	47	30	94	63	31	0.767241	0.885965	0.621951	0.683673	0.336538	0.505747	0.61039	0.670213	0.739708	0.530722
chr16	93368146	93368146	interCGI	None	None	None	1810044K17Rik	ENSMUSG00000116846	chr16	93368239	93369029	+	93	66	43	23	88	69	19	123	59	64	107	62	45	100	37	63	129	57	72	118	56	62	122	45	77	0.651515	0.784091	0.479675	0.579439	0.37	0.44186	0.474576	0.368852	0.62368	0.413822
chr4	129513527	129513527	CpG-island	chr4	129513200	129514500	Marcksl1	ENSMUSG00000047945	chr4	129513581	129515985	+	54	60	39	21	45	22	22	57	27	30	58	31	27	69	27	42	57	16	41	60	21	39	69	19	50	0.65	0.5	0.473684	0.534483	0.391304	0.280702	0.35	0.275362	0.539542	0.324342
chr11	50828460	50828460	interCGI	None	None	None	Zfp354c	ENSMUSG00000044807	chr11	50826276	50827724	-	736	63	50	13	90	79	11	42	42	0	36	31	5	92	59	33	67	46	21	66	43	23	37	24	13	0.793651	0.877778	1	0.861111	0.641304	0.686567	0.651515	0.648649	0.883135	0.657009
chr2	173218940	173218940	interCGI	None	None	None	Zbp1	ENSMUSG00000027514	chr2	173206612	173218923	-	17	59	9	50	88	28	60	34	2	32	10	5	5	52	0	52	59	1	58	21	1	20	21	1	20	0.152542	0.318182	0.0588235	0.5	0	0.0169492	0.047619	0.047619	0.257387	0.0280468
chr7	51510338	51510338	CpG-shore	chr7	51508900	51510900	Ano5	ENSMUSG00000055489	chr7	51511029	51598709	+	691	40	6	34	43	4	39	22	9	13	30	8	22	26	0	26	44	0	44	27	0	27	16	0	16	0.15	0.0930233	0.409091	0.266667	0	0	0	0	0.229695	0
chr2	25237010	25237010	interCGI	None	None	None	Rnf224	ENSMUSG00000089953	chr2	25234476	25236787	-	223	159	117	42	137	96	41	98	65	33	155	137	18	165	66	99	171	106	65	121	71	50	94	40	54	0.735849	0.70073	0.663265	0.883871	0.4	0.619883	0.586777	0.425532	0.745929	0.508048
chr8	94377814	94377814	CpG-shore	chr8	94377300	94379300	Gm15889	ENSMUSG00000089712	chr8	94377872	94380314	+	58	91	20	71	45	26	19	117	31	86	90	26	64	102	0	102	69	11	58	110	16	94	108	10	98	0.21978	0.577778	0.264957	0.288889	0	0.15942	0.145455	0.0925926	0.337851	0.0993669
chr5	88112257	88112257	interCGI	None	None	None	Gm11116	ENSMUSG00000079439	chr5	88110567	88111530	-	727	34	11	23	49	30	19	34	21	13	44	12	32	82	19	63	75	17	58	43	8	35	36	8	28	0.323529	0.612245	0.617647	0.272727	0.231707	0.226667	0.186047	0.222222	0.456537	0.216661
chr2	25237043	25237043	interCGI	None	None	None	Rnf224	ENSMUSG00000089953	chr2	25234476	25236787	-	256	81	40	41	68	42	26	54	35	19	78	54	24	84	20	64	87	28	59	61	29	32	48	18	30	0.493827	0.617647	0.648148	0.692308	0.238095	0.321839	0.47541	0.375	0.612983	0.352586
chr2	173219012	173219012	interCGI	None	None	None	Zbp1	ENSMUSG00000027514	chr2	173206612	173218923	-	89	114	17	97	178	47	131	68	6	62	19	13	6	105	0	105	113	5	108	42	2	40	42	2	40	0.149123	0.264045	0.0882353	0.684211	0	0.0442478	0.047619	0.047619	0.296403	0.0348715
chr2	25237009	25237009	interCGI	None	None	None	Rnf224	ENSMUSG00000089953	chr2	25234476	25236787	-	222	29	17	12	41	30	11	31	20	11	20	12	8	58	13	45	69	33	36	51	28	23	33	7	26	0.586207	0.731707	0.645161	0.6	0.224138	0.478261	0.54902	0.212121	0.640769	0.365885
chr9	94669471	94669471	interCGI	None	None	None	Slc9a9	ENSMUSG00000031129	chr9	94669909	95230445	+	438	69	42	27	92	83	9	28	27	1	41	35	6	74	41	33	69	36	33	69	37	32	31	12	19	0.608696	0.902174	0.964286	0.853659	0.554054	0.521739	0.536232	0.387097	0.832203	0.49978
chr5	88112255	88112255	interCGI	None	None	None	Gm11116	ENSMUSG00000079439	chr5	88110567	88111530	-	725	31	8	23	49	23	26	34	21	13	42	16	26	76	9	67	75	13	62	42	2	40	36	2	34	0.258065	0.469388	0.617647	0.380952	0.118421	0.173333	0.047619	0.0555556	0.431513	0.0987322
chr1	90954054	90954054	interCGI	None	None	None	Prlh	ENSMUSG00000090550	chr1	90953108	90954027	+	946	31	3	28	19	15	4	34	14	20	50	2	48	21	0	21	45	0	45	21	0	21	34	0	34	0.0967742	0.789474	0.411765	0.04	0	0	0	0	0.334503	0
chrY	6951827	6951827	interCGI	None	None	None	Gm28442	ENSMUSG00000099505	chrY	6952407	6952905	+	580	37	37	0	21	19	2	38	38	0	27	25	2	48	20	28	44	33	11	38	32	6	31	14	17	1	0.904762	1	0.925926	0.416667	0.75	0.842105	0.451613	0.957672	0.615096
chr8	94377818	94377818	CpG-shore	chr8	94377300	94379300	Gm15889	ENSMUSG00000089712	chr8	94377872	94380314	+	54	91	34	57	45	38	8	110	51	59	89	50	39	106	9	97	71	9	62	107	20	87	104	23	81	0.373626	0.826087	0.463636	0.561798	0.0849057	0.126761	0.186916	0.221154	0.556287	0.154934
chr5	88112130	88112130	interCGI	None	None	None	Gm11116	ENSMUSG00000079439	chr5	88110567	88111530	-	600	17	11	6	26	24	2	20	20	0	21	13	8	40	4	36	37	20	17	18	3	15	17	9	8	0.647059	0.923077	1	0.619048	0.1	0.540541	0.166667	0.529412	0.797296	0.334155
chr6	116506306	116506306	interCGI	None	None	None	Olfr212	ENSMUSG00000053251	chr6	116506516	116517965	+	210	69	66	3	92	88	4	54	43	11	88	78	10	105	78	27	117	35	82	88	51	37	138	6	132	0.956522	0.956522	0.796296	0.886364	0.742857	0.299145	0.579545	0.0434783	0.898926	0.416257
chr10	19102069	19102069	interCGI	None	None	None	Gm48545	ENSMUSG00000111821	chr10	19094050	19101595	-	474	86	29	57	86	7	79	83	13	70	103	10	93	57	51	6	80	27	53	81	62	19	95	79	16	0.337209	0.0813953	0.156627	0.0970874	0.894737	0.3375	0.765432	0.831579	0.16808	0.707312
chr11	97116252	97116252	CpG-shore	chr11	97116000	97118000	Tbx21	ENSMUSG00000001444	chr11	97098071	97115331	-	921	74	14	60	234	114	120	32	8	24	40	14	26	36	30	6	64	48	16	30	23	7	27	25	2	0.189189	0.487179	0.25	0.35	0.833333	0.75	0.766667	0.925926	0.319092	0.818981
chr15	86703833	86703833	interCGI	None	None	None	Gm49464	ENSMUSG00000116040	chr15	86704291	86711545	+	458	36	3	33	43	2	41	24	11	13	22	5	17	32	24	8	37	17	20	21	12	9	11	11	0	0.0833333	0.0465116	0.458333	0.227273	0.75	0.459459	0.571429	1	0.203863	0.695222
chr4	142017332	142017332	interCGI	None	None	None	4930455G09Rik	ENSMUSG00000085761	chr4	142017898	142028996	+	566	29	13	16	69	41	28	19	8	11	11	3	8	38	38	0	40	29	11	12	10	2	10	10	0	0.448276	0.594203	0.421053	0.272727	1	0.725	0.833333	1	0.434065	0.889583
chr8	94745475	94745475	interCGI	None	None	None	Ccl22	ENSMUSG00000031779	chr8	94745590	94751699	+	115	43	19	24	52	13	39	29	23	6	31	13	18	52	48	4	35	31	4	50	43	7	22	21	1	0.44186	0.25	0.793103	0.419355	0.923077	0.885714	0.86	0.954545	0.47608	0.905834
chr10	78425092	78425092	interCGI	None	None	None	Cstb	ENSMUSG00000005054	chr10	78425669	78427622	+	577	77	26	51	131	52	79	32	12	20	44	14	30	100	61	39	88	69	19	67	55	12	28	26	2	0.337662	0.396947	0.375	0.318182	0.61	0.784091	0.820896	0.928571	0.356948	0.785889
chr2	35255399	35255399	interCGI	None	None	None	Gsn	ENSMUSG00000026879	chr2	35256380	35307890	+	981	114	51	63	101	7	94	149	86	63	117	68	49	135	120	15	67	54	13	127	87	40	130	130	0	0.447368	0.0693069	0.577181	0.581197	0.888889	0.80597	0.685039	1	0.418763	0.844975
chr19	18749129	18749129	interCGI	None	None	None	Trpm6	ENSMUSG00000024727	chr19	18749983	18892511	+	854	70	40	30	52	15	37	37	13	24	42	22	20	51	39	12	31	28	3	46	32	14	35	34	1	0.571429	0.288462	0.351351	0.52381	0.764706	0.903226	0.695652	0.971429	0.433763	0.833753
chr11	3488093	3488093	interCGI	None	None	None	Pla2g3	ENSMUSG00000034579	chr11	3488284	3494166	+	191	96	11	85	75	22	52	102	47	55	72	16	56	78	57	21	72	53	19	122	92	30	104	48	56	0.114583	0.297297	0.460784	0.222222	0.730769	0.736111	0.754098	0.461538	0.273722	0.670629
chr11	97116274	97116274	CpG-shore	chr11	97116000	97118000	Tbx21	ENSMUSG00000001444	chr11	97098071	97115331	-	943	70	30	40	216	98	118	31	2	29	38	11	27	33	27	6	59	32	27	30	20	10	29	23	6	0.428571	0.453704	0.0645161	0.289474	0.818182	0.542373	0.666667	0.793103	0.309066	0.705081
chr17	44134441	44134441	interCGI	None	None	None	Clic5	ENSMUSG00000023959	chr17	44134768	44276235	+	327	30	10	20	62	15	47	18	7	11	18	8	10	20	9	11	16	13	3	18	16	2	15	12	3	0.333333	0.241935	0.388889	0.444444	0.45	0.8125	0.888889	0.8	0.352151	0.737847
chr19	4099338	4099338	CpG-shore	chr19	4097900	4099900	Pitpnm1	ENSMUSG00000024851	chr19	4099998	4113965	+	660	77	31	46	128	38	90	86	31	55	108	26	82	120	96	24	99	59	40	59	40	19	46	35	11	0.402597	0.296875	0.360465	0.240741	0.8	0.59596	0.677966	0.76087	0.32517	0.708699
chr11	3488070	3488070	interCGI	None	None	None	Pla2g3	ENSMUSG00000034579	chr11	3488284	3494166	+	214	96	17	79	73	36	37	100	49	51	68	28	40	78	60	18	69	56	13	117	102	15	101	66	35	0.177083	0.493151	0.49	0.411765	0.769231	0.811594	0.871795	0.653465	0.393	0.776521
chr10	19102116	19102116	interCGI	None	None	None	Gm48545	ENSMUSG00000111821	chr10	19094050	19101595	-	521	86	9	77	86	7	79	81	17	64	102	26	76	56	36	20	76	21	55	80	50	30	93	57	36	0.104651	0.0813953	0.209877	0.254902	0.642857	0.276316	0.625	0.612903	0.162706	0.539269
chr7	79131056	79131056	interCGI	None	None	None	Hapln3	ENSMUSG00000030606	chr7	79115102	79131018	-	38	89	9	80	73	15	58	72	9	63	50	2	48	48	32	16	47	12	35	91	56	35	75	33	42	0.101124	0.205479	0.125	0.04	0.666667	0.255319	0.615385	0.44	0.117901	0.494343
chr5	120647768	120647768	CpG-shore	chr5	120646700	120648700	Gm15749	ENSMUSG00000089830	chr5	120648040	120648749	+	272	34	8	26	82	58	24	23	15	8	21	13	8	20	20	0	36	33	3	13	11	2	22	21	1	0.235294	0.707317	0.652174	0.619048	1	0.916667	0.846154	0.954545	0.553458	0.929341
chr17	31056851	31056851	CpG-shore	chr17	31055600	31057600	Abcg1	ENSMUSG00000024030	chr17	31057675	31105605	+	824	19	4	15	84	15	69	16	5	11	20	3	17	20	14	6	23	11	12	16	11	5	19	9	10	0.210526	0.178571	0.3125	0.15	0.7	0.478261	0.6875	0.473684	0.212899	0.584861
chr11	3488095	3488095	interCGI	None	None	None	Pla2g3	ENSMUSG00000034579	chr11	3488284	3494166	+	189	94	17	77	75	34	41	100	57	43	72	36	36	78	69	9	72	59	13	122	101	21	104	68	36	0.180851	0.453333	0.57	0.5	0.884615	0.819444	0.827869	0.653846	0.426046	0.796444
chr19	18749152	18749152	interCGI	None	None	None	Trpm6	ENSMUSG00000024727	chr19	18749983	18892511	+	831	100	56	44	64	26	38	47	18	29	58	35	23	88	78	10	52	48	4	74	53	21	64	58	6	0.56	0.40625	0.382979	0.603448	0.886364	0.923077	0.716216	0.90625	0.488169	0.857977
chr11	3488101	3488101	interCGI	None	None	None	Pla2g3	ENSMUSG00000034579	chr11	3488284	3494166	+	183	94	11	83	75	26	49	99	41	58	72	20	52	76	61	15	72	53	19	122	76	46	104	46	58	0.117021	0.346667	0.414141	0.277778	0.802632	0.736111	0.622951	0.442308	0.288902	0.651
chr4	134705239	134705239	CpG-shore	chr4	134704700	134706700	Man1c1	ENSMUSG00000037306	chr4	134561690	134704290	-	949	103	3	100	49	2	47	131	18	113	81	17	64	105	38	68	55	12	43	102	58	44	67	47	20	0.0291262	0.0408163	0.137405	0.209877	0.358491	0.218182	0.568627	0.701493	0.104306	0.461698
chr5	123068364	123068364	interCGI	None	None	None	Tmem120b	ENSMUSG00000054434	chr5	123068415	123116682	+	51	70	41	29	126	56	70	23	14	9	36	30	6	110	110	0	64	59	5	35	34	1	16	16	0	0.585714	0.444444	0.608696	0.833333	1	0.921875	0.971429	1	0.618047	0.973326
chr19	4099339	4099339	CpG-shore	chr19	4097900	4099900	Pitpnm1	ENSMUSG00000024851	chr19	4099998	4113965	+	659	140	27	113	109	11	98	123	49	74	91	40	51	118	84	34	75	48	27	122	64	58	116	78	38	0.192857	0.100917	0.398374	0.43956	0.711864	0.64	0.52459	0.672414	0.282927	0.637217
chr7	4906938	4906938	interCGI	None	None	None	Gm36210	ENSMUSG00000110221	chr7	4898450	4906516	-	422	51	4	47	30	0	30	62	6	56	58	15	43	36	24	12	52	19	33	65	23	42	72	33	39	0.0784314	0	0.0967742	0.258621	0.666667	0.365385	0.353846	0.458333	0.108457	0.461058
chr16	91329117	91329117	interCGI	None	None	None	Gm15966	ENSMUSG00000085865	chr16	91311611	91329043	-	74	106	20	86	109	26	83	192	102	90	112	42	70	104	92	12	151	114	37	82	52	30	113	53	60	0.188679	0.238532	0.53125	0.375	0.884615	0.754967	0.634146	0.469027	0.333365	0.685689
chr14	7816968	7816968	CpG-shore	chr14	7815900	7817900	Flnb	ENSMUSG00000025278	chr14	7817957	7951588	+	989	79	33	46	43	11	32	66	58	8	72	59	13	66	63	3	68	63	5	70	65	5	62	60	2	0.417722	0.255814	0.878788	0.819444	0.954545	0.926471	0.928571	0.967742	0.592942	0.944332
chr5	149248205	149248205	interCGI	None	None	None	Gm29264	ENSMUSG00000100465	chr5	149234816	149247682	-	523	109	50	59	112	13	99	194	52	142	179	69	110	147	70	76	100	48	52	194	127	67	154	154	0	0.458716	0.116071	0.268041	0.385475	0.479452	0.48	0.654639	1	0.307076	0.653523
chr16	91329121	91329121	interCGI	None	None	None	Gm15966	ENSMUSG00000085865	chr16	91311611	91329043	-	78	106	9	97	109	30	79	193	106	87	111	34	77	104	89	15	149	113	36	82	53	29	112	36	76	0.0849057	0.275229	0.549223	0.306306	0.855769	0.758389	0.646341	0.321429	0.303916	0.645482
chr19	59076755	59076755	CpG-shore	chr19	59075900	59077900	Shtn1	ENSMUSG00000041362	chr19	58973496	59076100	-	655	71	31	40	174	60	114	84	42	42	95	53	42	99	80	20	103	87	16	95	56	39	98	94	4	0.43662	0.344828	0.5	0.557895	0.8	0.84466	0.589474	0.959184	0.459836	0.798329
chr15	86703601	86703601	interCGI	None	None	None	Gm49464	ENSMUSG00000116040	chr15	86704291	86711545	+	690	106	3	103	51	0	51	89	2	87	130	10	120	117	24	93	103	28	75	111	30	81	66	48	18	0.0283019	0	0.0224719	0.0769231	0.205128	0.271845	0.27027	0.727273	0.0319242	0.368629
chr8	80515305	80515305	interCGI	None	None	None	4930505O20Rik	ENSMUSG00000086912	chr8	80511842	80514473	-	832	44	20	24	73	30	43	69	60	9	49	44	5	54	54	0	63	63	0	66	64	2	61	61	0	0.454545	0.410959	0.869565	0.897959	1	1	0.969697	1	0.658257	0.992424
chr2	131950240	131950240	interCGI	None	None	None	Prnd	ENSMUSG00000027338	chr2	131950861	131956130	+	621	101	23	78	111	8	103	42	4	38	76	12	64	76	24	52	96	51	45	105	59	46	46	22	24	0.227723	0.0720721	0.0952381	0.157895	0.315789	0.53125	0.561905	0.478261	0.138232	0.471801
chr13	55209264	55209264	CpG-shore	chr13	55207700	55209700	Nsd1	ENSMUSG00000021488	chr13	55209782	55315755	+	518	101	44	57	60	17	43	130	57	73	107	52	55	96	81	15	67	51	16	123	68	55	138	111	27	0.435644	0.283333	0.438462	0.485981	0.84375	0.761194	0.552846	0.804348	0.410855	0.740534
chr7	4906873	4906873	interCGI	None	None	None	Gm36210	ENSMUSG00000110221	chr7	4898450	4906516	-	357	54	11	43	34	4	30	70	14	56	62	13	49	39	24	15	55	25	30	74	37	37	89	42	47	0.203704	0.117647	0.2	0.209677	0.615385	0.454545	0.5	0.47191	0.182757	0.51046
chr14	63509744	63509744	interCGI	None	None	None	Tdh	ENSMUSG00000021953	chr14	63492347	63509092	-	652	34	23	11	51	11	40	34	25	9	37	20	17	33	28	4	59	51	8	50	43	7	32	28	4	0.676471	0.215686	0.735294	0.540541	0.875	0.864407	0.86	0.875	0.541998	0.868602
chr8	80514957	80514957	interCGI	None	None	None	4930505O20Rik	ENSMUSG00000086912	chr8	80511842	80514473	-	484	40	16	24	77	34	43	21	18	3	22	17	5	39	38	2	39	38	1	23	22	1	18	16	2	0.4	0.441558	0.857143	0.772727	0.95	0.974359	0.956522	0.888889	0.617857	0.942442
chr15	73646436	73646436	CpG-shore	chr15	73646000	73648000	Slc45a4	ENSMUSG00000079020	chr15	73605593	73645762	-	674	43	16	27	88	30	58	34	13	21	30	4	26	36	28	8	39	16	23	43	22	21	23	19	4	0.372093	0.340909	0.382353	0.133333	0.777778	0.410256	0.511628	0.826087	0.307172	0.631437
chr15	86703622	86703622	interCGI	None	None	None	Gm49464	ENSMUSG00000116040	chr15	86704291	86711545	+	669	106	11	95	54	2	52	84	4	80	125	15	110	117	21	96	105	28	77	110	34	76	66	56	10	0.103774	0.037037	0.047619	0.12	0.179487	0.266667	0.309091	0.848485	0.0771074	0.400932
chr7	106877662	106877662	interCGI	None	None	None	Olfr705	ENSMUSG00000109058	chr7	106871870	106876891	-	771	34	14	20	79	34	45	24	14	10	38	24	14	45	38	8	41	37	4	42	28	14	38	36	2	0.411765	0.43038	0.583333	0.631579	0.826087	0.902439	0.666667	0.947368	0.514264	0.83564
chr6	57156092	57156092	interCGI	None	None	None	Vmn1r12	ENSMUSG00000057981	chr6	57156919	57165329	+	827	147	61	86	86	45	41	121	105	16	151	117	34	114	114	0	68	68	0	141	125	16	193	189	4	0.414966	0.523256	0.867769	0.774834	1	1	0.886525	0.979275	0.645206	0.96645
chr10	77011430	77011430	interCGI	None	None	None	Gm10787	ENSMUSG00000074919	chr10	77011995	77022214	+	565	99	22	77	60	8	52	67	7	60	84	24	60	44	18	26	41	16	25	73	24	49	71	64	7	0.222222	0.133333	0.104478	0.285714	0.409091	0.390244	0.328767	0.901408	0.186437	0.507378
chr11	3488114	3488114	interCGI	None	None	None	Pla2g3	ENSMUSG00000034579	chr11	3488284	3494166	+	170	90	34	56	73	37	36	100	63	37	69	47	22	76	69	7	69	60	9	117	102	15	104	86	18	0.377778	0.506849	0.63	0.681159	0.907895	0.869565	0.871795	0.826923	0.548947	0.869044
chr10	78425093	78425093	interCGI	None	None	None	Cstb	ENSMUSG00000005054	chr10	78425669	78427622	+	576	61	37	24	144	71	73	58	38	20	67	13	54	108	78	30	136	103	33	72	56	16	69	67	2	0.606557	0.493056	0.655172	0.19403	0.722222	0.757353	0.777778	0.971014	0.487204	0.807092
chr14	63509685	63509685	interCGI	None	None	None	Tdh	ENSMUSG00000021953	chr14	63492347	63509092	-	593	60	30	30	88	39	49	66	48	18	69	53	16	58	55	3	99	94	5	87	85	2	60	50	10	0.5	0.443182	0.727273	0.768116	0.948276	0.949495	0.977011	0.833333	0.609643	0.927029
chr11	98983722	98983722	CpG-shore	chr11	98983000	98985000	Gjd3	ENSMUSG00000047197	chr11	98982180	98983016	-	706	170	64	106	148	30	118	198	118	80	174	66	108	141	123	18	129	81	48	168	109	59	152	102	50	0.376471	0.202703	0.59596	0.37931	0.87234	0.627907	0.64881	0.671053	0.388611	0.705027
chr2	127541600	127541600	interCGI	None	None	None	Prom2	ENSMUSG00000027376	chr2	127526473	127541467	-	133	90	41	49	84	17	67	76	12	64	124	67	57	75	42	33	79	58	21	85	57	28	110	72	38	0.455556	0.202381	0.157895	0.540323	0.56	0.734177	0.670588	0.654545	0.339038	0.654828
chr17	29268327	29268327	CpG-shore	chr17	29266700	29268700	BC004004	ENSMUSG00000052712	chr17	29268788	29302890	+	461	81	36	45	86	52	34	56	31	25	52	34	18	86	65	21	87	83	4	59	56	3	50	43	7	0.444444	0.604651	0.553571	0.653846	0.755814	0.954023	0.949153	0.86	0.564128	0.879747
chr10	92643695	92643695	interCGI	None	None	None	Gm31822	ENSMUSG00000111470	chr10	92644091	92651734	+	396	19	7	12	51	25	26	11	6	6	13	7	6	38	35	3	16	12	4	29	16	13	13	12	1	0.368421	0.490196	0.5	0.538462	0.921053	0.75	0.551724	0.923077	0.47427	0.786463
chr15	73646308	73646308	CpG-shore	chr15	73646000	73648000	Slc45a4	ENSMUSG00000079020	chr15	73605593	73645762	-	546	74	20	54	180	11	169	33	9	24	48	10	38	88	46	42	88	41	47	24	13	11	19	10	9	0.27027	0.0611111	0.272727	0.208333	0.522727	0.465909	0.541667	0.526316	0.20311	0.514155
chr11	98983671	98983671	CpG-shore	chr11	98983000	98985000	Gjd3	ENSMUSG00000047197	chr11	98982180	98983016	-	655	146	43	103	139	8	131	179	60	119	146	44	102	116	74	42	117	41	76	140	72	68	141	102	39	0.294521	0.057554	0.335196	0.30137	0.637931	0.350427	0.514286	0.723404	0.24716	0.556512
chr5	149248107	149248107	interCGI	None	None	None	Gm29264	ENSMUSG00000100465	chr5	149234816	149247682	-	425	169	77	92	86	19	67	129	57	72	154	72	82	102	70	32	104	55	49	127	80	47	126	123	3	0.455621	0.22093	0.44186	0.467532	0.686275	0.528846	0.629921	0.97619	0.396486	0.705308
chr8	80515179	80515179	interCGI	None	None	None	4930505O20Rik	ENSMUSG00000086912	chr8	80511842	80514473	-	706	56	33	23	92	62	30	68	59	9	37	19	18	56	56	0	105	92	13	39	39	0	52	52	0	0.589286	0.673913	0.867647	0.513514	1	0.87619	1	1	0.66109	0.969048
chr8	80515180	80515180	interCGI	None	None	None	4930505O20Rik	ENSMUSG00000086912	chr8	80511842	80514473	-	707	86	42	44	142	56	86	129	113	16	99	83	16	94	94	0	111	100	11	122	113	9	108	108	0	0.488372	0.394366	0.875969	0.838384	1	0.900901	0.92623	1	0.649273	0.956783
chr19	18749188	18749188	interCGI	None	None	None	Trpm6	ENSMUSG00000024727	chr19	18749983	18892511	+	795	139	39	100	103	13	90	73	11	62	82	12	70	99	54	45	65	31	34	91	38	53	69	33	36	0.280576	0.126214	0.150685	0.146341	0.545455	0.476923	0.417582	0.478261	0.175954	0.479555
chr2	31949863	31949863	CpG-shore	chr2	31948100	31950100	Aif1l	ENSMUSG00000001864	chr2	31950139	31973442	+	276	76	10	66	86	11	75	120	24	96	166	25	141	134	62	72	85	27	58	114	77	37	148	54	94	0.131579	0.127907	0.2	0.150602	0.462687	0.317647	0.675439	0.364865	0.152522	0.455159
chr11	98983599	98983599	CpG-shore	chr11	98983000	98985000	Gjd3	ENSMUSG00000047197	chr11	98982180	98983016	-	583	150	31	119	146	15	131	179	58	121	147	46	101	122	89	33	121	45	76	140	74	66	140	72	68	0.206667	0.10274	0.324022	0.312925	0.729508	0.371901	0.528571	0.514286	0.236588	0.536067
chr16	34649880	34649880	interCGI	None	None	None	Ropn1	ENSMUSG00000022832	chr16	34649921	34677201	+	41	46	23	23	52	33	19	42	24	18	12	10	2	40	37	3	37	33	4	25	23	2	29	29	0	0.5	0.634615	0.571429	0.833333	0.925	0.891892	0.92	1	0.634844	0.934223
chr1	175493260	175493260	CpG-shore	chr1	175492700	175494700	Rgs7	ENSMUSG00000026527	chr1	175059087	175492500	-	760	41	10	31	82	9	73	14	4	10	29	9	20	40	21	19	67	40	27	35	15	20	12	7	5	0.243902	0.109756	0.285714	0.310345	0.525	0.597015	0.428571	0.583333	0.237429	0.53348
chr17	46284024	46284024	CpG-shore	chr17	46283100	46285100	Tjap1	ENSMUSG00000012296	chr17	46257851	46283026	-	998	89	40	49	77	41	36	113	68	45	113	80	33	90	75	15	92	84	8	92	76	16	123	111	12	0.449438	0.532468	0.60177	0.707965	0.833333	0.913043	0.826087	0.902439	0.57291	0.868726
chr4	33924020	33924020	CpG-island	chr4	33923700	33925300	Cnr1	ENSMUSG00000044288	chr4	33924593	33935316	+	573	36	19	17	43	19	24	46	27	19	36	18	18	39	33	6	32	24	8	29	26	3	43	32	11	0.527778	0.44186	0.586957	0.5	0.846154	0.75	0.896552	0.744186	0.514149	0.809223
chr11	75796951	75796951	CpG-shore	chr11	75796300	75798300	Doc2b	ENSMUSG00000020848	chr11	75768966	75796049	-	902	79	11	68	163	60	103	37	10	27	49	17	32	81	39	42	53	37	16	65	37	28	18	10	8	0.139241	0.368098	0.27027	0.346939	0.481481	0.698113	0.569231	0.555556	0.281137	0.576095
chr11	98983666	98983666	CpG-shore	chr11	98983000	98985000	Gjd3	ENSMUSG00000047197	chr11	98982180	98983016	-	650	146	36	110	144	11	133	177	71	106	142	53	89	117	82	34	113	51	62	136	67	69	136	85	51	0.246575	0.0763889	0.40113	0.373239	0.706897	0.451327	0.492647	0.625	0.274333	0.568968
chr6	69017847	69017847	interCGI	None	None	None	Igkv4-80	ENSMUSG00000076540	chr6	69016558	69017080	-	767	43	16	27	101	60	41	26	17	9	17	13	4	42	39	3	83	66	17	23	21	2	12	11	1	0.372093	0.594059	0.653846	0.764706	0.928571	0.795181	0.913043	0.916667	0.596176	0.888366
chr15	75842836	75842836	CpG-shore	chr15	75842400	75844400	Zc3h3	ENSMUSG00000075600	chr15	75754430	75841915	-	921	51	8	42	103	45	58	49	17	32	39	22	17	28	18	10	25	17	8	37	22	15	45	34	11	0.16	0.436893	0.346939	0.564103	0.642857	0.68	0.594595	0.755556	0.376984	0.668252
chr19	59076874	59076874	CpG-shore	chr19	59075900	59077900	Shtn1	ENSMUSG00000041362	chr19	58973496	59076100	-	774	67	27	40	174	122	52	80	56	24	93	47	46	99	84	15	108	89	19	90	74	16	97	95	2	0.402985	0.701149	0.7	0.505376	0.848485	0.824074	0.822222	0.979381	0.577378	0.868541
chr18	61952893	61952893	interCGI	None	None	None	Sh3tc2	ENSMUSG00000045629	chr18	61953075	62015715	+	182	66	0	66	92	9	83	38	4	34	25	3	22	56	12	44	68	13	55	40	22	18	19	10	9	0	0.0978261	0.105263	0.12	0.214286	0.191176	0.55	0.526316	0.0807723	0.370444
chr9	21853416	21853416	interCGI	None	None	None	Dock6	ENSMUSG00000032198	chr9	21799860	21852635	-	781	46	33	13	107	49	58	43	34	9	30	14	16	74	69	5	60	52	8	76	64	12	37	35	2	0.717391	0.457944	0.790698	0.466667	0.932432	0.866667	0.842105	0.945946	0.608175	0.896788
chr2	129947815	129947815	interCGI	None	None	None	Gm28196	ENSMUSG00000100255	chr2	129948568	129949207	+	753	71	36	36	69	62	7	119	76	43	104	69	35	51	51	0	55	54	1	115	110	5	118	108	10	0.5	0.898551	0.638655	0.663462	1	0.981818	0.956522	0.915254	0.675167	0.963399
chr7	65213451	65213451	interCGI	None	None	None	1810049I09Rik	ENSMUSG00000108587	chr7	65212817	65213429	-	22	120	6	114	79	4	75	86	11	75	100	8	92	100	43	57	88	20	68	104	37	67	122	54	68	0.05	0.0506329	0.127907	0.08	0.43	0.227273	0.355769	0.442623	0.077135	0.363916
chr2	152910911	152910911	interCGI	None	None	None	Mylk2	ENSMUSG00000027470	chr2	152911352	152923068	+	441	63	34	29	56	30	26	102	75	27	115	48	67	60	51	9	47	36	11	80	64	16	97	93	4	0.539683	0.535714	0.735294	0.417391	0.85	0.765957	0.8	0.958763	0.557021	0.84368
chr16	91329062	91329062	interCGI	None	None	None	Gm15966	ENSMUSG00000085865	chr16	91311611	91329043	-	19	106	49	57	105	49	56	192	110	82	111	61	50	102	90	12	155	128	27	82	70	12	114	70	44	0.462264	0.466667	0.572917	0.54955	0.882353	0.825806	0.853659	0.614035	0.512849	0.793963
chr4	133479177	133479177	CpG-shore	chr4	133477700	133479700	Tent5b	ENSMUSG00000046694	chr4	133480132	133487938	+	955	119	40	79	82	4	78	51	13	38	68	20	48	78	40	38	96	40	56	91	45	46	68	43	25	0.336134	0.0487805	0.254902	0.294118	0.512821	0.416667	0.494505	0.632353	0.233484	0.514086
chr2	131950222	131950222	interCGI	None	None	None	Prnd	ENSMUSG00000027338	chr2	131950861	131956130	+	639	99	24	75	109	8	101	41	6	35	76	14	62	76	33	43	93	37	56	103	53	50	43	18	25	0.242424	0.0733945	0.146341	0.184211	0.434211	0.397849	0.514563	0.418605	0.161593	0.441307
chr4	45085244	45085244	CpG-shore	chr4	45084800	45086800	Fbxo10	ENSMUSG00000048232	chr4	45034247	45084604	-	640	60	0	60	114	21	93	30	8	22	14	4	10	58	19	39	28	15	13	32	10	22	31	21	10	0	0.184211	0.266667	0.285714	0.327586	0.535714	0.3125	0.677419	0.184148	0.463305
chr5	140546461	140546461	interCGI	None	None	None	Gm42808	ENSMUSG00000105845	chr5	140545486	140546392	-	69	29	0	29	81	2	79	14	0	14	14	1	13	28	15	13	48	9	39	12	4	8	13	2	11	0	0.0246914	0	0.0714286	0.535714	0.1875	0.333333	0.153846	0.02403	0.302598
chr2	129947749	129947749	interCGI	None	None	None	Gm28196	ENSMUSG00000100255	chr2	129948568	129949207	+	819	124	63	61	19	15	4	82	55	27	117	81	36	84	75	9	85	85	0	92	85	7	91	87	4	0.508065	0.789474	0.670732	0.692308	0.892857	1	0.923913	0.956044	0.665144	0.943204
chr13	55209250	55209250	CpG-shore	chr13	55207700	55209700	Nsd1	ENSMUSG00000021488	chr13	55209782	55315755	+	532	141	78	63	84	34	50	131	69	62	126	63	63	132	108	24	101	85	16	151	106	45	139	102	37	0.553191	0.404762	0.526718	0.5	0.818182	0.841584	0.701987	0.733813	0.496168	0.773891
chr11	32926451	32926451	CpG-shore	chr11	32926400	32928400	Gm12111	ENSMUSG00000085402	chr11	32903137	32926160	-	291	109	9	100	51	0	51	124	35	89	97	23	74	84	38	46	91	32	59	81	23	58	84	52	32	0.0825688	0	0.282258	0.237113	0.452381	0.351648	0.283951	0.619048	0.150485	0.426757
chr6	41534311	41534311	interCGI	None	None	None	Trbj1-3	ENSMUSG00000076485	chr6	41534323	41534372	+	12	91	38	53	58	9	49	148	71	77	86	25	61	66	42	24	75	40	35	118	72	46	123	81	42	0.417582	0.155172	0.47973	0.290698	0.636364	0.533333	0.610169	0.658537	0.335796	0.609601
chr19	4099345	4099345	CpG-shore	chr19	4097900	4099900	Pitpnm1	ENSMUSG00000024851	chr19	4099998	4113965	+	653	146	23	123	107	23	84	120	13	107	88	20	68	120	75	45	71	28	43	125	49	76	114	44	70	0.157534	0.214953	0.108333	0.227273	0.625	0.394366	0.392	0.385965	0.177023	0.449333
chr8	80515048	80515048	interCGI	None	None	None	4930505O20Rik	ENSMUSG00000086912	chr8	80511842	80514473	-	575	187	50	137	68	53	15	164	140	24	141	123	18	84	82	2	67	62	5	128	126	2	159	155	4	0.26738	0.779412	0.853659	0.87234	0.97619	0.925373	0.984375	0.974843	0.693198	0.965195
chr10	89622039	89622039	interCGI	None	None	None	Slc17a8	ENSMUSG00000019935	chr10	89574020	89621253	-	786	126	20	106	60	2	58	128	11	117	121	24	97	93	33	60	79	27	52	150	46	104	99	55	44	0.15873	0.0333333	0.0859375	0.198347	0.354839	0.341772	0.306667	0.555556	0.119087	0.389708
chr8	12467841	12467841	interCGI	None	None	None	Gm33326	ENSMUSG00000109921	chr8	12461419	12466964	-	877	41	6	35	99	7	92	36	4	32	66	8	58	70	24	46	75	38	38	54	16	38	36	14	22	0.146341	0.0707071	0.111111	0.121212	0.342857	0.5	0.296296	0.388889	0.112343	0.382011
chr4	136027973	136027973	interCGI	None	None	None	Rpl11	ENSMUSG00000059291	chr4	136028265	136028798	-	825	123	14	109	114	11	103	130	36	94	147	20	127	114	63	51	115	32	83	121	36	85	158	90	68	0.113821	0.0964912	0.276923	0.136054	0.552632	0.278261	0.297521	0.56962	0.155822	0.424508
chr10	85185382	85185382	CpG-island	chr10	85184200	85185500	Cry1	ENSMUSG00000020038	chr10	85131700	85185064	-	318	61	21	40	47	13	34	77	28	49	59	17	42	60	33	27	44	28	16	45	31	14	69	31	38	0.344262	0.276596	0.363636	0.288136	0.55	0.636364	0.688889	0.449275	0.318157	0.581132
chr19	8770969	8770969	CpG-shelf	chr19	8770300	8772300	Tmem223	ENSMUSG00000117924	chr19	8770996	8772475	+	27	19	0	19	68	2	66	22	0	22	30	3	27	30	15	15	35	5	30	27	9	18	20	4	16	0	0.0294118	0	0.1	0.5	0.142857	0.333333	0.2	0.0323529	0.294048
chr7	65213442	65213442	interCGI	None	None	None	1810049I09Rik	ENSMUSG00000108587	chr7	65212817	65213429	-	13	110	14	96	81	2	79	78	7	71	99	3	96	99	36	63	87	25	62	103	28	75	119	47	72	0.127273	0.0246914	0.0897436	0.030303	0.363636	0.287356	0.271845	0.394958	0.0680027	0.329449
chr15	86703555	86703555	interCGI	None	None	None	Gm49464	ENSMUSG00000116040	chr15	86704291	86711545	+	736	104	3	101	52	0	52	89	7	82	129	14	115	117	15	102	103	17	86	112	27	85	65	47	18	0.0288462	0	0.0786517	0.108527	0.128205	0.165049	0.241071	0.723077	0.0540062	0.314351
chr17	46284023	46284023	CpG-shore	chr17	46283100	46285100	Tjap1	ENSMUSG00000012296	chr17	46257851	46283026	-	997	140	71	69	94	39	55	149	91	58	76	55	21	81	60	21	109	90	19	100	82	18	143	130	13	0.507143	0.414894	0.610738	0.723684	0.740741	0.825688	0.82	0.909091	0.564115	0.82388
chr19	4907097	4907097	interCGI	None	None	None	Bbs1	ENSMUSG00000006464	chr19	4886878	4906628	-	469	77	47	30	99	26	73	40	22	18	48	30	18	66	46	20	51	43	8	61	53	8	21	14	7	0.61039	0.262626	0.55	0.625	0.69697	0.843137	0.868852	0.666667	0.512004	0.768907
chr4	58285959	58285959	interCGI	None	None	None	Musk	ENSMUSG00000057280	chr4	58285960	58374302	+	1	111	57	54	79	41	38	147	138	9	102	94	8	122	122	0	96	93	3	119	116	3	216	210	6	0.513514	0.518987	0.938776	0.921569	1	0.96875	0.97479	0.972222	0.723211	0.978941
chr15	86703570	86703570	interCGI	None	None	None	Gm49464	ENSMUSG00000116040	chr15	86704291	86711545	+	721	104	0	104	52	0	52	88	0	88	127	2	125	117	6	111	103	23	80	113	14	99	66	42	24	0	0	0	0.015748	0.0512821	0.223301	0.123894	0.636364	0.00393701	0.25871
chr11	98983541	98983541	CpG-shore	chr11	98983000	98985000	Gjd3	ENSMUSG00000047197	chr11	98982180	98983016	-	525	123	36	87	191	21	170	154	17	137	102	33	69	117	60	57	124	57	67	132	46	86	118	62	56	0.292683	0.109948	0.11039	0.323529	0.512821	0.459677	0.348485	0.525424	0.209137	0.461602
chr2	26605404	26605404	CpG-shore	chr2	26604500	26606500	Agpat2	ENSMUSG00000026922	chr2	26594503	26604417	-	987	111	60	51	101	64	37	166	134	32	159	123	36	160	156	4	101	101	0	141	116	25	177	171	6	0.540541	0.633663	0.807229	0.773585	0.975	1	0.822695	0.966102	0.688754	0.940949
chr19	8770984	8770984	CpG-shelf	chr19	8770300	8772300	Tmem223	ENSMUSG00000117924	chr19	8770996	8772475	+	12	17	1	16	68	0	68	22	3	19	28	1	27	28	15	13	35	5	30	27	7	20	20	6	14	0.0588235	0	0.136364	0.0357143	0.535714	0.142857	0.259259	0.3	0.0577254	0.309458
chr3	51340986	51340986	CpG-island	chr3	51339700	51342000	Elf2	ENSMUSG00000037174	chr3	51252720	51340663	-	323	20	6	14	39	11	28	16	7	9	21	8	13	33	20	14	17	10	7	27	16	11	11	7	4	0.3	0.282051	0.4375	0.380952	0.588235	0.588235	0.592593	0.636364	0.350126	0.601357
chr2	131950261	131950261	interCGI	None	None	None	Prnd	ENSMUSG00000027338	chr2	131950861	131956130	+	600	97	34	63	111	17	94	42	13	29	73	28	45	80	32	48	96	61	35	107	70	37	43	22	21	0.350515	0.153153	0.309524	0.383562	0.4	0.635417	0.654206	0.511628	0.299189	0.550313
chr2	178408356	178408356	interCGI	None	None	None	Sycp2	ENSMUSG00000060445	chr2	178345293	178407685	-	671	117	14	103	60	19	41	81	32	49	106	26	80	90	36	54	93	45	48	102	43	59	89	69	20	0.119658	0.316667	0.395062	0.245283	0.4	0.483871	0.421569	0.775281	0.269167	0.52018
chr19	18749189	18749189	interCGI	None	None	None	Trpm6	ENSMUSG00000024727	chr19	18749983	18892511	+	794	64	9	55	135	47	88	53	15	38	82	21	61	70	33	37	77	35	42	110	79	31	31	12	19	0.140625	0.348148	0.283019	0.256098	0.471429	0.454545	0.718182	0.387097	0.256972	0.507813
chr13	111593478	111593478	interCGI	None	None	None	Gm10198	ENSMUSG00000067122	chr13	111592785	111592856	+	693	37	23	14	90	52	38	87	79	8	92	70	22	81	75	6	61	61	0	85	80	5	53	53	0	0.621622	0.577778	0.908046	0.76087	0.925926	1	0.941176	1	0.717079	0.966776
chr17	55986293	55986293	interCGI	None	None	None	Fsd1	ENSMUSG00000011589	chr17	55986509	55987103	+	216	34	18	16	56	21	35	52	40	12	36	21	15	40	31	9	39	31	8	45	37	8	36	31	5	0.529412	0.375	0.769231	0.583333	0.775	0.794872	0.822222	0.861111	0.564244	0.813301
chr7	127911848	127911848	interCGI	None	None	None	Kat8	ENSMUSG00000030801	chr7	127912516	127916090	+	668	116	36	80	73	36	37	78	27	51	122	58	64	111	68	44	87	48	39	108	69	39	100	82	18	0.310345	0.493151	0.346154	0.47541	0.607143	0.551724	0.638889	0.82	0.406265	0.654439
chr8	12467842	12467842	interCGI	None	None	None	Gm33326	ENSMUSG00000109921	chr8	12461419	12466964	-	878	126	0	126	135	8	128	72	2	70	89	6	83	126	12	114	89	17	72	90	16	74	37	25	12	0	0.0588235	0.0277778	0.0674157	0.0952381	0.191011	0.177778	0.675676	0.0385043	0.284926
chr12	107182835	107182835	interCGI	None	None	None	Gm2800	ENSMUSG00000084871	chr12	107183555	107186734	+	720	123	80	43	52	22	30	91	59	32	70	24	46	64	42	22	56	43	13	96	82	14	131	101	30	0.650407	0.423077	0.648352	0.342857	0.65625	0.767857	0.854167	0.770992	0.516173	0.762317
chr8	105296294	105296294	CpG-shore	chr8	105295500	105297500	Exoc3l	ENSMUSG00000043251	chr8	105293703	105296101	-	193	166	120	46	101	60	41	84	62	22	125	93	32	120	114	6	59	54	5	142	135	7	120	116	4	0.722892	0.594059	0.738095	0.744	0.95	0.915254	0.950704	0.966667	0.699762	0.945656
chr8	121729343	121729343	CpG-shore	chr8	121727800	121729800	Jph3	ENSMUSG00000025318	chr8	121729623	121789617	+	280	37	11	26	73	17	56	20	7	13	26	8	18	15	9	6	29	13	16	48	25	23	20	12	8	0.297297	0.232877	0.35	0.307692	0.6	0.448276	0.520833	0.6	0.296967	0.542277
chr6	87597283	87597283	interCGI	None	None	None	Gm34312	ENSMUSG00000108118	chr6	87597747	87599187	+	464	137	128	9	56	30	26	111	102	9	101	44	57	48	45	3	92	88	4	118	111	7	133	129	4	0.934307	0.535714	0.918919	0.435644	0.9375	0.956522	0.940678	0.969925	0.706146	0.951156
chr9	56089217	56089217	interCGI	None	None	None	Pstpip1	ENSMUSG00000032322	chr9	56089962	56128888	+	745	40	13	27	69	9	60	19	7	12	12	3	9	28	12	16	21	9	12	23	9	14	15	12	3	0.325	0.130435	0.368421	0.25	0.428571	0.428571	0.391304	0.8	0.268464	0.512112
chr11	98983721	98983721	CpG-shore	chr11	98983000	98985000	Gjd3	ENSMUSG00000047197	chr11	98982180	98983016	-	705	69	27	42	71	22	49	129	56	73	165	75	90	78	38	40	72	57	15	141	66	75	103	84	19	0.391304	0.309859	0.434109	0.454545	0.487179	0.791667	0.468085	0.815534	0.397454	0.640616
chrX	38189752	38189752	CpG-island	chrX	38189600	38190100	Zbtb33	ENSMUSG00000048047	chrX	38189793	38197046	+	41	44	13	31	24	7	17	49	16	33	48	5	43	26	17	9	20	11	9	69	28	41	45	17	28	0.295455	0.291667	0.326531	0.104167	0.653846	0.55	0.405797	0.377778	0.254455	0.496855
chr19	4099370	4099370	CpG-shore	chr19	4097900	4099900	Pitpnm1	ENSMUSG00000024851	chr19	4099998	4113965	+	628	146	66	80	109	49	60	123	52	71	92	42	50	126	76	50	73	60	13	125	88	37	116	72	44	0.452055	0.449541	0.422764	0.456522	0.603175	0.821918	0.704	0.62069	0.445221	0.687446
chr11	59922075	59922075	interCGI	None	None	None	1810063I02Rik	ENSMUSG00000085551	chr11	59921499	59921889	+	576	81	33	48	32	13	19	71	38	33	94	48	46	54	45	9	48	29	19	58	42	16	66	44	22	0.407407	0.40625	0.535211	0.510638	0.833333	0.604167	0.724138	0.666667	0.464877	0.707076
chr8	12467887	12467887	interCGI	None	None	None	Gm33326	ENSMUSG00000109921	chr8	12461419	12466964	-	923	126	0	126	135	4	131	73	2	71	90	6	84	126	12	114	99	19	80	89	13	76	40	26	14	0	0.0296296	0.0273973	0.0666667	0.0952381	0.191919	0.146067	0.65	0.0309234	0.270806
chr13	111593406	111593406	interCGI	None	None	None	Gm10198	ENSMUSG00000067122	chr13	111592785	111592856	+	621	60	46	14	82	45	37	107	98	9	125	90	35	111	111	0	83	80	3	140	131	9	118	118	0	0.766667	0.54878	0.915888	0.72	1	0.963855	0.935714	1	0.737834	0.974892
chr10	128550177	128550177	CpG-shore	chr10	128549200	128551200	Rpl41	ENSMUSG00000093674	chr10	128548114	128549305	-	872	57	37	20	99	60	39	41	30	11	45	15	30	51	44	8	71	59	12	37	28	9	23	19	4	0.649123	0.606061	0.731707	0.333333	0.846154	0.830986	0.756757	0.826087	0.580056	0.814996
chr1	180769134	180769134	interCGI	None	None	None	Gm38293	ENSMUSG00000103156	chr1	180763497	180768656	-	478	30	13	17	77	32	45	33	23	10	21	11	10	45	36	9	56	45	11	59	47	12	15	9	6	0.433333	0.415584	0.69697	0.52381	0.8	0.803571	0.79661	0.6	0.517424	0.750045
chr11	69815721	69815721	interCGI	None	None	None	Gm39566	ENSMUSG00000109737	chr11	69810965	69815298	-	423	21	15	6	21	10	11	77	68	9	98	82	16	21	21	0	24	24	0	76	69	7	83	77	6	0.714286	0.47619	0.883117	0.836735	1	1	0.907895	0.927711	0.727582	0.958901
chr8	12467851	12467851	interCGI	None	None	None	Gm33326	ENSMUSG00000109921	chr8	12461419	12466964	-	887	119	0	119	133	4	129	72	2	70	88	6	82	126	12	114	91	20	71	89	16	73	40	22	18	0	0.0300752	0.0277778	0.0681818	0.0952381	0.21978	0.179775	0.55	0.0315087	0.261198
chr12	110278328	110278328	CpG-island	chr12	110277500	110280900	Dio3	ENSMUSG00000075707	chr12	110279068	110281097	+	740	117	30	87	73	21	52	78	30	48	75	19	56	90	45	45	57	33	24	68	29	39	64	38	26	0.25641	0.287671	0.384615	0.253333	0.5	0.578947	0.426471	0.59375	0.295508	0.524792
chr4	118292091	118292091	CpG-shore	chr4	118291500	118293500	Ptprf	ENSMUSG00000033295	chr4	118208213	118291405	-	686	71	53	18	92	58	34	66	45	21	44	36	8	88	88	0	53	44	9	65	65	0	52	50	2	0.746479	0.630435	0.681818	0.818182	1	0.830189	1	0.961538	0.719228	0.947932
chr18	66760905	66760905	interCGI	None	None	None	Gm50162	ENSMUSG00000117968	chr18	66761132	66802769	+	227	104	44	60	77	32	45	93	55	38	119	62	57	116	110	6	60	36	24	127	80	47	104	71	33	0.423077	0.415584	0.591398	0.521008	0.948276	0.6	0.629921	0.682692	0.487767	0.715222
chr4	45085178	45085178	CpG-shore	chr4	45084800	45086800	Fbxo10	ENSMUSG00000048232	chr4	45034247	45084604	-	574	121	21	100	218	17	201	58	6	52	27	5	22	104	36	68	57	16	41	68	24	44	59	27	32	0.173554	0.0779817	0.103448	0.185185	0.346154	0.280702	0.352941	0.457627	0.135042	0.359356
chrX	99443978	99443978	CpG-shore	chrX	99443600	99445600	Gm14812	ENSMUSG00000073051	chrX	99405331	99443797	-	181	67	0	67	49	0	49	39	2	37	32	0	32	108	9	99	95	8	87	35	19	16	42	10	32	0	0	0.0512821	0	0.0833333	0.0842105	0.542857	0.238095	0.0128205	0.237124
chr14	105897279	105897279	CpG-island	chr14	105896000	105899100	Spry2	ENSMUSG00000022114	chr14	105891947	105896819	-	460	47	21	26	21	10	11	57	31	26	65	28	37	40	25	15	35	35	0	53	32	21	46	26	20	0.446809	0.47619	0.54386	0.430769	0.625	1	0.603774	0.565217	0.474407	0.698498
chr4	58285958	58285958	interCGI	None	None	None	Musk	ENSMUSG00000057280	chr4	58285960	58374302	+	2	49	26	23	82	52	30	113	106	7	91	79	12	75	75	0	61	58	3	97	95	2	91	85	6	0.530612	0.634146	0.938053	0.868132	1	0.95082	0.979381	0.934066	0.742736	0.966067
chr7	65213640	65213640	interCGI	None	None	None	1810049I09Rik	ENSMUSG00000108587	chr7	65212817	65213429	-	211	81	34	47	109	64	45	73	53	20	54	33	21	94	81	13	84	63	21	72	56	16	50	42	8	0.419753	0.587156	0.726027	0.611111	0.861702	0.75	0.777778	0.84	0.586012	0.80737
chr17	56005671	56005671	CpG-shelf	chr17	56005100	56007100	Mpnd	ENSMUSG00000003199	chr17	56005711	56011924	+	40	44	11	33	58	45	13	12	10	2	14	11	3	54	51	3	45	38	7	29	27	2	21	17	4	0.25	0.775862	0.833333	0.785714	0.944444	0.844444	0.931034	0.809524	0.661227	0.882362
chr8	80515190	80515190	interCGI	None	None	None	4930505O20Rik	ENSMUSG00000086912	chr8	80511842	80514473	-	717	57	26	31	92	66	26	68	64	4	37	25	12	54	54	0	108	103	5	38	36	2	52	40	12	0.45614	0.717391	0.941176	0.675676	1	0.953704	0.947368	0.769231	0.697596	0.917576
chr7	24902282	24902282	CpG-shore	chr7	24900800	24902800	Arhgef1	ENSMUSG00000040940	chr7	24902912	24926592	+	630	129	23	106	124	32	92	104	43	61	115	29	86	134	59	75	116	63	53	121	55	66	133	72	61	0.178295	0.258065	0.413462	0.252174	0.440299	0.543103	0.454545	0.541353	0.275499	0.494825
chr8	88647180	88647180	interCGI	None	None	None	Nod2	ENSMUSG00000055994	chr8	88647315	88688474	+	135	31	25	6	30	13	17	27	25	2	35	32	3	30	30	0	21	20	1	40	40	0	29	29	0	0.806452	0.433333	0.925926	0.914286	1	0.952381	1	1	0.769999	0.988095
chr8	12467886	12467886	interCGI	None	None	None	Gm33326	ENSMUSG00000109921	chr8	12461419	12466964	-	922	76	3	73	193	7	186	68	4	64	125	8	117	111	24	87	113	41	72	91	16	75	57	18	39	0.0394737	0.0362694	0.0588235	0.064	0.216216	0.362832	0.175824	0.315789	0.0496417	0.267665
chr14	65425692	65425692	interCGI	None	None	None	Pnoc	ENSMUSG00000045731	chr14	65400673	65425472	-	220	31	16	16	45	34	11	34	24	10	35	26	9	33	30	3	35	32	3	39	34	5	32	28	4	0.5	0.755556	0.705882	0.742857	0.909091	0.914286	0.871795	0.875	0.676074	0.892543
chr10	97034885	97034885	interCGI	None	None	None	4930556N09Rik	ENSMUSG00000111924	chr10	97035768	97061059	+	883	109	24	85	120	47	73	81	34	47	93	35	58	195	123	72	147	64	83	96	47	49	77	55	22	0.220183	0.391667	0.419753	0.376344	0.630769	0.435374	0.489583	0.714286	0.351987	0.567503
chr8	12467894	12467894	interCGI	None	None	None	Gm33326	ENSMUSG00000109921	chr8	12461419	12466964	-	930	123	7	116	135	4	131	73	2	71	89	6	83	124	9	115	99	19	80	89	12	77	39	25	14	0.0569106	0.0296296	0.0273973	0.0674157	0.0725806	0.191919	0.134831	0.641026	0.0453383	0.260089
chr11	3541581	3541581	interCGI	None	None	None	Smtn	ENSMUSG00000020439	chr11	3532460	3540612	-	969	94	14	80	60	8	52	113	13	100	103	8	95	141	39	102	71	17	54	95	30	65	108	54	54	0.148936	0.133333	0.115044	0.0776699	0.276596	0.239437	0.315789	0.5	0.118746	0.332955
chr2	26605185	26605185	CpG-shore	chr2	26604500	26606500	Agpat2	ENSMUSG00000026922	chr2	26594503	26604417	-	768	37	24	13	47	30	17	64	52	12	53	42	11	40	36	4	36	35	1	67	62	5	74	70	4	0.648649	0.638298	0.8125	0.792453	0.9	0.972222	0.925373	0.945946	0.722975	0.935885
chr19	24673933	24673933	interCGI	None	None	None	Tmem252	ENSMUSG00000048572	chr19	24674008	24682233	+	75	49	6	43	49	6	43	18	4	14	17	3	14	21	6	15	31	9	22	24	8	16	12	7	5	0.122449	0.122449	0.222222	0.176471	0.285714	0.290323	0.333333	0.583333	0.160898	0.373176
chr7	106877616	106877616	interCGI	None	None	None	Olfr705	ENSMUSG00000109058	chr7	106871870	106876891	-	725	70	33	37	156	118	38	49	42	7	76	66	10	90	87	3	85	82	3	84	75	9	82	80	2	0.471429	0.75641	0.857143	0.868421	0.966667	0.964706	0.892857	0.97561	0.738351	0.94996
chr8	12467845	12467845	interCGI	None	None	None	Gm33326	ENSMUSG00000109921	chr8	12461419	12466964	-	881	124	0	124	135	8	128	73	2	71	88	6	82	124	10	114	91	11	80	89	14	75	39	25	14	0	0.0588235	0.0273973	0.0681818	0.0806452	0.120879	0.157303	0.641026	0.0386007	0.249963
chr8	12467850	12467850	interCGI	None	None	None	Gm33326	ENSMUSG00000109921	chr8	12461419	12466964	-	886	76	0	76	193	7	186	66	4	62	123	8	115	111	24	87	115	43	72	90	16	74	60	14	46	0	0.0362694	0.0606061	0.0650407	0.216216	0.373913	0.177778	0.233333	0.040479	0.25031
chr1	180904284	180904284	interCGI	None	None	None	Pycr2	ENSMUSG00000026520	chr1	180904293	180908088	+	9	36	29	7	41	26	15	21	15	6	38	32	6	22	19	3	25	24	1	21	21	0	34	34	0	0.805556	0.634146	0.714286	0.842105	0.863636	0.96	1	1	0.749023	0.955909
chr8	3673076	3673076	interCGI	None	None	None	Gm39121	ENSMUSG00000109277	chr8	3672430	3672954	+	646	89	36	53	71	41	30	174	81	93	117	69	48	87	78	9	71	42	29	107	68	39	205	147	58	0.404494	0.577465	0.465517	0.589744	0.896552	0.591549	0.635514	0.717073	0.509305	0.710172
chr19	10993270	10993270	interCGI	None	None	None	Ms4a15	ENSMUSG00000067571	chr19	10978307	10993250	-	20	21	18	3	60	36	24	29	25	4	32	25	7	15	15	0	23	22	1	24	24	0	19	18	1	0.857143	0.6	0.862069	0.78125	1	0.956522	1	0.947368	0.775115	0.975973

## Sheet: Supplemental Table 3
Supplemental Table 3. FPKM values of differentially DNA methylated genes in GS cells.
			FPKM
gene_id	gene_name	log2FoldChange.ICSI_F1_M1.Control_F1_C	Control-F1-GS-C-29	Control-F1-GS-C-37	Control-F1-GS-C-44	Control-F1-GS-C-45	ICSI-F1-GS-11	ICSI-F1-GS-17	ICSI-F1-GS-20	ICSI-F1-GS-21
ENSMUSG00000001444	Tbx21	-0.543337	0.091082	0.0644406	0.159543	0.0819436	0.0305616	0.057034	0.0648913	0.11653
ENSMUSG00000001864	Aif1l	0.00676575	1.1709	0.536813	1.89323	0.780939	0.952352	1.16139	1.32139	0.970736
ENSMUSG00000003199	Mpnd	-0.0408657	6.9147	5.65148	5.9081	7.43957	5.16262	4.07849	9.07759	6.86767
ENSMUSG00000005054	Cstb	-0.14525	95.3925	84.6842	105.831	69.1607	69.0388	72.1269	136.121	43.7534
ENSMUSG00000006464	Bbs1	-0.209022	1.97358	2.22504	0.867398	2.21687	2.04114	1.75665	0.84154	1.66234
ENSMUSG00000011589	Fsd1	0.0302363	24.8913	27.6378	23.1853	26.024	29.4633	26.5103	21.0474	26.8761
ENSMUSG00000012296	Tjap1	-0.0916429	19.274	26.7811	17.5111	21.3952	24.6583	20.7674	13.2498	21.0553
ENSMUSG00000019935	Slc17a8	0.327981	0.00800184	0.0169839	0.0194072	0.028796	0	0.0751592	0	0.0184275
ENSMUSG00000020038	Cry1	0.0950484	15.0962	17.4369	24.1164	21.9407	17.0287	20.2761	23.8694	22.7861
ENSMUSG00000020439	Smtn	0.0122718	5.68255	6.99148	15.3297	6.44934	7.29125	8.7716	9.9966	8.69117
ENSMUSG00000020848	Doc2b	0.0369932	1.85336	1.40623	2.54158	2.95043	2.18819	2.35904	2.40638	2.05428
ENSMUSG00000021488	Nsd1	-0.0879452	17.6843	24.9209	13.09	14.8255	21.2677	17.836	11.8	15.4441
ENSMUSG00000021953	Tdh	0.0301813	1.37209	1.31819	0.572148	0.840278	1.22125	1.04458	0.926097	0.975661
ENSMUSG00000022114	Spry2	-0.131519	30.6022	17.6307	42.7505	34.4189	25.2122	25.8882	30.557	32.8407
ENSMUSG00000022832	Ropn1	-0.753514	0	0	0.0454714	0.0337347	0	0.0264149	0	0.021588
ENSMUSG00000023959	Clic5	0.40336	0.105466	0.107781	0.230529	0.154627	0.169077	0.187117	0.230427	0.209896
ENSMUSG00000024030	Abcg1	0.398127	2.71181	3.31729	3.26762	2.41179	4.2405	3.87903	2.53081	4.77119
ENSMUSG00000024727	Trpm6	-0.373852	0.0733942	0.0155779	0.0791139	0.102714	0.0344773	0.0321708	0.0878466	0.0563402
ENSMUSG00000024851	Pitpnm1	0.00129798	6.10853	6.43137	5.5856	8.59713	7.20894	6.41883	6.09053	7.04402
ENSMUSG00000025278	Flnb	-0.0930713	28.8131	39.9644	27.4434	29.1719	33.8109	30.6348	26.2693	26.8398
ENSMUSG00000025318	Jph3	0.222115	3.55909	3.3724	2.94584	3.29856	5.03276	4.15482	2.2169	3.96803
ENSMUSG00000026520	Pycr2	-0.104601	16.7137	12.8593	13.5122	15.5154	13.277	12.4487	13.5906	15.1824
ENSMUSG00000026527	Rgs7	-1.08386	0.00627491	0.0665926	0.0862399	0.101616	0.0189493	0.041257	0.00536466	0.0578023
ENSMUSG00000026879	Gsn	-0.388888	49.6604	18.9809	33.3098	13.0736	17.8352	25.6653	30.5716	13.7662
ENSMUSG00000026922	Agpat2	0.212542	4.82304	3.46249	4.58727	4.9347	4.55153	4.91323	5.19974	5.98909
ENSMUSG00000027338	Prnd	0.0579896	0.0588114	0.149793	0.047546	0.0141095	0.106561	0.143624	0.010056	0.0180583
ENSMUSG00000027376	Prom2	0.797652	0.0873769	0.0231822	0.0412065	0.0436723	0.0586368	0.109428	0.143179	0.0279474
ENSMUSG00000027470	Mylk2	0.355333	0.115187	0.0407476	0.175899	0.0921159	0.0515332	0.0961712	0.317319	0.0785975
ENSMUSG00000027514	Zbp1	0.304923	8.82946	3.69132	3.21001	2.52911	7.92908	5.83043	3.71485	5.06899
ENSMUSG00000028683	Eif2b3	0.043976	8.93241	8.75412	8.75277	8.1856	8.20433	9.18981	9.47402	8.81341
ENSMUSG00000030606	Hapln3	-0.55376	0.107511	0.0456386	0.182526	0.103173	0.0432891	0.131277	0.0183831	0.107288
ENSMUSG00000030801	Kat8	0.0177932	13.025	12.3116	12.8959	15.2247	13.5058	12.5899	13.8609	14.2005
ENSMUSG00000031129	Slc9a9	0.220027	0.625155	0.465824	0.790368	0.327088	0.709628	0.830814	0.540155	0.490103
ENSMUSG00000031779	Ccl22	-0.358303	0.162446	0.43099	0.144462	0.0487158	0.147169	0.259388	0.111105	0.0872897
ENSMUSG00000032198	Dock6	0.136204	14.1278	16.0931	15.945	21.2264	19.1695	17.4185	13.6153	23.8689
ENSMUSG00000032322	Pstpip1	0.161813	1.69614	1.13025	3.32446	2.76802	2.36252	2.2693	2.90019	2.46778
ENSMUSG00000033295	Ptprf	0.157352	35.7002	49.993	52.3631	49.9115	61.026	51.6654	41.3401	55.6052
ENSMUSG00000034579	Pla2g3	-0.0184196	0.233239	0.290202	0.0585192	0.130244	0.275263	0.219076	0.0206281	0.185217
ENSMUSG00000037174	Elf2	0.0506768	12.3816	13.6597	20.3613	18.5098	13.9742	13.874	20.2323	19.1576
ENSMUSG00000037306	Man1c1	0.283894	3.89436	3.4324	4.95204	4.25978	4.63107	4.79243	5.49639	5.22901
ENSMUSG00000040940	Arhgef1	0.0739264	17.7657	31.9951	40.4935	25.2545	27.9338	34.5162	25.1905	33.9422
ENSMUSG00000041362	Shtn1	0.167159	3.12699	3.40944	2.5478	2.54349	3.45568	3.27047	2.77279	3.53718
ENSMUSG00000043251	Exoc3l	-0.346546	0.664761	0.607797	1.90166	0.58273	0.648572	1.5946	0.253563	0.463191
ENSMUSG00000044288	Cnr1	-0.195048	0.38683	0.304783	0.573342	1.09679	0.324492	0.346824	0.646399	0.751361
ENSMUSG00000044807	Zfp354c	0.0345937	5.08892	5.01384	5.88746	6.6145	5.59138	6.25063	5.39511	5.94256
ENSMUSG00000045629	Sh3tc2	0.109691	1.42732	1.079	1.32779	1.23525	1.30556	1.48757	1.01411	1.66101
ENSMUSG00000045731	Pnoc	0.183295	0.472765	0.687546	0.90597	0.955683	0.987039	0.904559	0.718551	0.860236
ENSMUSG00000046694	Tent5b	0.101363	2.279	2.38354	1.89586	1.7631	2.32733	2.35777	2.21667	1.99031
ENSMUSG00000047197	Gjd3	0.197304	0.406115	0.287327	0.109441	0.162386	0.272535	0.211918	0.385781	0.207833
ENSMUSG00000047945	Marcksl1	0.034501	168.959	205.805	190.833	178.95	208.949	178.083	187.965	187.558
ENSMUSG00000048047	Zbtb33	-0.00264407	20.8605	23.5155	41.8188	28.619	27.5602	26.5821	30.178	30.2945
ENSMUSG00000048232	Fbxo10	0.110079	19.7982	22.4378	21.5255	20.0645	24.022	22.8006	19.8172	23.8258
ENSMUSG00000048572	Tmem252	-0.375071	0.187568	0.119434	0.509507	0.332998	0.12839	0.183225	0.474663	0.103669
ENSMUSG00000052712	BC004004	0.0106744	3.61737	3.19528	3.91147	3.72154	3.18342	3.29782	4.83338	3.23938
ENSMUSG00000053251	Olfr212	-1.77158	0.0135275	0	0	0.016227	0	0	0	0
ENSMUSG00000054434	Tmem120b	-0.085991	6.44928	7.43458	3.75787	3.89991	6.07872	5.54766	4.01925	4.6254
ENSMUSG00000055489	Ano5	-0.577735	0.0531273	0.0102512	0.0702829	0.0550389	0.0145852	0.0226823	0.0371623	0.051905
ENSMUSG00000055994	Nod2	0.113764	0.233512	0.263803	0.133975	0.162645	0.219892	0.318385	0.0901593	0.225511
ENSMUSG00000057280	Musk	0.0706319	0.0100023	0	0.0646907	0.0179975	0.020137	0.0281847	0.0513081	0
ENSMUSG00000057981	Vmn1r12	NA	0	0	0	0	0	0	0	0
ENSMUSG00000059291	Rpl11	-0.16344	91.95	67.0412	62.8795	67.7486	61.2922	60.3091	71.0929	65.8758
ENSMUSG00000060445	Sycp2	-0.0389745	16.4316	18.3987	9.18528	18.6629	16.534	13.3589	7.42987	23.6819
ENSMUSG00000067122	Gm10198	1.48121	0	0	0	0	0.528037	0	0	0.402676
ENSMUSG00000067571	Ms4a15	-1.36972	0.0212542	0.022556	0.0171829	0	0	0	0.018171	0
ENSMUSG00000073051	Gm14812	0.446112	0.0421056	0.0446846	0	0.012627	0.0211921	0.059323	0	0.0484827
ENSMUSG00000074919	Gm10787	1.51578	0.0243984	0.0258928	0.0197248	0.0146336	0.0982394	0.0229168	0.0208591	0.0936455
ENSMUSG00000075600	Zc3h3	-0.0169403	3.23978	3.91797	2.61919	2.49833	3.21788	3.4171	2.78821	2.68527
ENSMUSG00000075707	Dio3	-0.270017	0.74421	0.513366	0.947607	0.446362	0.449482	0.629116	0.731692	0.385616
ENSMUSG00000076485	Trbj1-3	NA	0	0	0	0	0	0	0	0
ENSMUSG00000076540	Igkv4-80	NA	0	0	0	0	0	0	0	0
ENSMUSG00000079020	Slc45a4	0.0488957	11.6146	19.1728	15.6689	12.8066	17.2702	16.722	12.9182	14.3919
ENSMUSG00000079439	Gm11116	NA	0	0	0	0	0	0	0	0
ENSMUSG00000084871	Gm2800	2.28156	0.0589215	0	0	0.0353399	0	0.221374	0.201497	0.0452303
ENSMUSG00000085402	Gm12111	-0.653843	0.10822	0	0	0	0	0	0	0
ENSMUSG00000085551	1810063I02Rik	0.158644	7.85699	11.4102	6.79772	5.2085	6.38269	11.7819	5.06739	11.4278
ENSMUSG00000085761	4930455G09Rik	-1.03313	0.479602	0.82709	0.823934	0.46744	0.422429	0.450478	0.41003	0
ENSMUSG00000085865	Gm15966	0.293022	0.0632376	0.218111	0.0894676	0.0379286	0.15914	0.148494	0.0135161	0.169902
ENSMUSG00000086912	4930505O20Rik	NA	0	0	0	0	0	0	0	0
ENSMUSG00000089712	Gm15889	1.17486	0.061764	0.0819339	0.112349	0.0463059	0.233148	0.26106	0.105609	0.0829716
ENSMUSG00000089830	Gm15749	0.78883	0	0	0	0	0.062122	0	0	0
ENSMUSG00000089953	Rnf224	0.463474	0.669773	0.433413	0.765992	0.734846	0.674206	0.982011	0.796075	1.15369
ENSMUSG00000090550	Prlh	-0.0670626	0.410529	0	0.11063	0	0	0.257066	0.116992	0.105046
ENSMUSG00000093674	Rpl41	-0.242446	266.677	216.402	149.559	153.547	181.435	146.396	193.352	143.325
ENSMUSG00000099505	Gm28442	NA	0	0	0	0	0	0	0	0
ENSMUSG00000100255	Gm28196	0.669158	0.118027	0	0	0.0707901	0.118808	0	0	0.181204
ENSMUSG00000100465	Gm29264	NA	0	0	0	0	0	0	0	0
ENSMUSG00000103156	Gm38293	0.78883	0	0	0	0	0	0	0	0.0483211
ENSMUSG00000105845	Gm42808	1.56416	0	0	0.107137	0.0794837	0.400196	0.248948	0	0
ENSMUSG00000108118	Gm34312	0.0674955	0.0345867	0	0	0	0	0.0324864	0	0
ENSMUSG00000108587	1810049I09Rik	0.0674955	0	0	0	0.0367741	0	0.0575895	0	0
ENSMUSG00000109058	Olfr705	NA	0	0	0	0	0	0	0	0
ENSMUSG00000109277	Gm39121	-1.08964	0	0.0763468	0	0.0862966	0.0724165	0	0	0
ENSMUSG00000109737	Gm39566	NA	0	0	0	0	0	0	0	0
ENSMUSG00000109921	Gm33326	NA	0	0	0	0	0	0	0	0
ENSMUSG00000110221	Gm36210	-0.463312	0.206709	0.156693	0.14324	0.106268	0.297253	0.0832099	0.0252462	0.0453364
ENSMUSG00000111470	Gm31822	0.78883	0	0	0	0	0	0	0	0.0112724
ENSMUSG00000111821	Gm48545	-0.827532	0.207195	0.188474	0.0119647	0.0621356	0.0744879	0.15291	0.0253056	0.0113608
ENSMUSG00000111924	4930556N09Rik	-1.67021	0	0	0.0300828	0.0446362	0	0	0	0
ENSMUSG00000116040	Gm49464	NA	0	0	0	0	0	0	0	0
ENSMUSG00000116846	1810044K17Rik	NA	0	0	0	0	0	0	0	0
ENSMUSG00000117924	Tmem223	-0.398063	6.71555	5.94801	6.04149	4.05813	4.72692	4.45811	4.27366	3.75974
ENSMUSG00000117968	Gm50162	NA	0	0	0	0	0	0	0	0

## Sheet: Supplemental Table 4
Supplemental Table 4. Composition of offspring used for behavioral analysis
Analyzed generation	Number of litters	Number of male offspring (no. of pups × no. of cage)	Total number of male offspring
F1
control	5	1×1/2×1/3×2/4×1	13
ICSI	4	2×1/4×2/5×1	15
GS	6	1×2/2×1/3×2/4×1	14
F2
control	7	1×1/2×2/3×3/4×1	18
ICSI	4	2×1/3×1/4×1/5×1	14
GS	6	1×1/3×4/4×1	17

## Sheet: Supplemental Table 5
Supplemental Table 5. Age of mice used for behavior analysis
Test	Age, F1 (week)	Age, F2 (week)	Timeline of the experiments (F1)	Timeline of the experiments (F2)
Body weight (g)	10-17	10-12	Day1, Day5	Day1
Grip strength (N)	10-17	10-12	Day1, Day5	Day1
Wire hang latency (s)	10-17	10-12	Day2, Day6	Day2
Light/dark transition test	11-17	10-12	Day8	Day3
Open field test	11-18	11-13	Day9, Day12	Day9,10,13
Elevated plus maze test	12-19	11-14	Day15-16	Day14-15
Hot plate test	13-19	12-14	Day19	Day16
Social interaction test (novel environment)	13-19	12-14	Day20	Day17
Three-chamber social approach test	13-20	15-17	Day23, 26, 27	Day38, 41, 42
Prepulse inhibition test	14-20	16-18	Day28	Day43
Porsolt forced swim test	15-21	16-18	Day33-34	Day44-45
T-maze test	15-23	17-19	Day37,Day40	Day 50-52
Barnes maze test (acquisition)	19-27	19-23	Day61-75	Day65
Barnes maze test (retention)	25-31	25-27	Day76, Day106	Day80, Day107
Tail suspension test	25-32	25-27	Day107	Day 111
Fear conditioning test	26-32	25-28	Day110-111	Day112-113
Fear conditioning test (retention)	30-36	29-31	Day140	Day140
Social interaction test (home cage)	30-37	30-33	Day142-149	Day147-154

## Sheet: Supplemental Table 6
Supplemental Table 6. Antibodies
Antigen	Name	Company		Secondary reagents	Company
SYCP3	Rabbit anti-mouse SCP3/SYCP3	Novus Bio (NB300-231)		Alexa Fluor 647-conjugated donkey anti-rabbit IgG (H+L)	Molecular Probes (A31573)
Histone H3K4me2	Di-Methyl-Histone H3 (Lys4) (C64G9) Rabbit mAb	Cell Signaling Technology (9725)		Alexa Fluor 555 donkey anti-rabbit IgG (H+L)	Molecular Probes (A31572)
Histone H3K9me2	Di-Methyl-Histone H3 (Lys9) (D85B4) Rabbit mAb	Cell Signaling Technology (4658)		Rhodamine-Peanut agglutinin (PNA)	Vector Lab (RL-1072)
Histone H3K27me2	Di-Methyl-Histone H3 (Lys27) (D18C8) XP Rabbit mAb	Cell Signaling Technology (9728)		Cy5-Peanut agglutinin (PNA)	Vector Lab (RL-1075)
Histone H3K36me2	Di-Methyl-Histone H3 (Lys36) (C75H12) Rabbit mAb	Cell Signaling Technology (2901)
Histone H3K79me2	Di-Methyl-Histone H3 (Lys79) (D15E8) XP Rabbit mAb	Cell Signaling Technology (5427)
Histone H3K27me3	Anti-trimethyl-Histone H3 (Lys27) Antibody	Upstate (07-449)

## Sheet: Supplemental Table 7
Supplemental Table 7. Primers
qRT-PCR	Forward	Reverse
Gtl2	CTGGACACACGGACACAGACA	GTCCCACAGGAAATGTGCAAG
H19	TTGCACTAAGTCGATTGCACT	GGAACTGCTTCCAGACTAGGC
Hprt1	GCTGGTGAAAAGGACCTCT	CACAGGACTAGAACACCTGC
Igf2r	TAGTTGCAGCTCTTTGCACG	ACAGCTCAAACCTGAAGCG
Nanos2	CCATATGCAACTTCTGCAAGC	TGAGTGTATGAGCCTGGTCG
Nanos3	CTTCTGTCTACTGCTACACCACC	TTGGAACCTGCATAGACACC
Neurog3	ACAGGCCCAAGAGCGAGTT	TTCTTGCGCCGGCTTCT
Plzf (Zbtb16)	TGTGTGGGAAACGCTTTCAG	TGCGTGGACCTCCATGTG
Pou5f1	GAAGTTGGAGAAGGTGGAACC	CTTAAGGCTGAGCTGCAAGG
Snrpn	TGCTGCTGTTGCTGCTACT	AGGTGGGCCTCTAATTCCT
COBRA	Forward	Reverse
H19	GGAATATTTGTGTTTTTGG AGGG	TTAAACCCCAACCTCTACTT TTATAAC
Meg3-IG	GGTTTGGTATATATGGATGTATTGTAATATAGG	ATAAAACACCAAATCTATACCAAAATATACC
Igf2r	TTAGTGGGGTATTTTTATTT GTATGG	AAATATCCTAAAAATACAA ACTACACAA
Snrpn	AATTTGTGTGATGTTTGTAATTATTTGG	ATAAAATACACTTTCACTACTAAAATCCAC
Bisulfite-seq	Forward	Reverse
H19 1st PCR	TTTGGGTAGTTTTTTTAGTT	TCCTAATCTCTAATCTCAAC
H19 2nd PCR	TTTGGGTAGTTTTTTTAGTT	AACCCCAACCTCTACTTTTA
Meg3-IG 1st PCR	GGAGATGTGTTGTGGATTTAGGTT	CAACCCTTCCCTCACTCCAAAAAT
Meg3-IG 2nd PCR	AAGTTTTATGGTTTATTGTATACAATGTTGT	AACCCTTCCCTCACTCCAAAAATT
Igf2r 1st PCR	TAGAGGATTTTAGTATAATTTTAA	CACTTTTAAACTTACCTCTCTTAC
Igf2r 2nd PCR	GAGGTTAAGGGTGAAAAGTTGTAT	CACTTTTAAACTTACCTCTCTTAC
Snrpn 1st PCR	TATGTAATATGATATAGTTTAGAAATTAG	AATAAACCCAAATCTAAAATATTTTAATC
Snrpn 2nd PCR	AATTTGTGTGATGTTTGTAATTATTTGG	ATAAAATACACTTTCACTACTAAAATCCACAA
