# Supplementary material for: Intracytoplasmic sperm injection induces transgenerational abnormalities in mice
Source: J Clin Invest. 2023 Nov 15;133(22):e170140. doi: 10.1172/JCI170140 (PMC10645388; doi:10.1172/JCI170140)
Supplement: Supporting data values [file jci-133-170140-s228.xlsx]

## Sheet: Fig. 1B body weight
	Fig1B body weight							Young				Aged
					ICSI-F1	GS-F1		Control F2	ICSI-F2	GS-F2		Control F2	ICSI-F2		Control-F3	ICSI-F3	GS-F3
		Mean	SEM	SD	1.52	1.62		1.57	1.47	1.59		1.4	1.57		1.53	1.57	1.34
					1.36	1.64		1.54	1.52	1.6		1.53	1.45		1.47	1.64	1.43
	ICSI-F1	1.43065	0.0287141	0.15987	1.43	1.63		1.6	1.37	1.66		1.6	1.02		1.18	1.4	1.45
	GS-F1	1.60973	0.0317116	0.19289	1.47	1.62		1.36	1.45	1.36		1.5	1.47		1.26	1.52	1.6
					1.49	1.68		1.43	1.57	1.62		1.25	1.58		1.52	1.47	1.41
	Control-F2	1.37667	0.022907	0.181818	1.14	1.62		1.54	1.55	1.33		1.66	1.63		1.73	1.5	1.26
	ICSI-F2	1.3752	0.019186	0.135665	1.46	1.57		1.45	1.45	1.31		1.52	1.56		1.51	1.56	1.36
	GS-F2	1.43541	0.018509	0.19324	1.48	1.7		1.37	1.16	1.45		1.34	1.53		1.58	1.48	1.53
					1.38	1.57		1.31	1.2	1.63		1.64	1.62		1.31	1.52	1.49
	Control-F2	1.4764	0.0304788	0.152394	1.28	1.7		1.37	1.46	1.62		1.51	1.45		1.47	1.42	1.53
	ICSI-F2	1.3801	0.0182149	0.184861	1.26	1.65		1.52	1.5	1.5		1.58	1.71		1.28	1.53	1.38
					1.64	1.73		1.54	1.51	1.49		1.3	1.05		1.4	1.37	1.45
	Control-F3	1.34588	0.027702	0.161529	1.62	1.16		1.37	1.43	1.46		1.36	1.23		1.33	1.41	1.58
	ICSI-F3	1.414	0.0193046	0.129499	1.45	1.76		1.43	1.39	1.49		1.63	1.22		1.21	1.25	1.48
	GS-F3	1.42061	0.021844	0.152908	1.02	1.6		1.35	1.52	1.49		1.6	1.41		1.33	1.12	1.56
					1.53	1.57		1.23	1.56	1.55		1.5	1.51		1.09	1.23	1.38
					1.09	1.54		1.46	1.26	1.45		1.49	1.27		1.23	1.5	1.68
					1.62	0.96		1.47	1.29	1.65		1.07	1.37		1.56	1.49	1.11
					1.44	1.64		1.5	1.5	1.41		1.6	1.13		0.94	1.36	1.44
					1.67	1.79		1.32	1.41	1.6		1.71	1.59		1.28	1.47	1.22
					1.58	1.72		1.33	1.49	1.41		1.24	1.39		1.35	1.44	1.44
					1.6	1.52		1.54	1.47	1.5		1.48	1.39		1.42	1.37	1.26
					1.44	1.72		1.32	1.17	1.49		1.41	1.58		1.36	1.31	1.28
					1.32	1.64		1.51	1.22	1.49		1.56	1.24		1.31	1.52	1.6
					1.27	1.73		1.59	1.34	1.21		1.43	1.31		1.48	1.51	1.55
					1.53	1.79		1.31	1.27	1.51			1.36		1.2	1.35	1.5
					1.42	1.79		1.46	1.27	1.66			1.54		1.51	1.3	1.47
					1.57	1.77		1.31	1.61	1.66			1.29		1.25	1.26	1.44
					1.31	1.67		1.33	1.29	1.62			1.47		1.49	1.62	1.33
					1.5	1.63		1.66	1.27	1.53			1.43		1.25	1.54	1.38
					1.46	1.76		1.44	1.59	1.46			1.3		1.32	1.4	1.54
						1.62		1.17	1.3	1.62			1.18		1.14	1.44	1.64
						1.76		1.16	1.14	0.79			1.52		1.25	1.06	1.2
						1.59		1.52	1.5	1.32			1.11		1.22	1.45	1.31
						1.72		1.62	1.3	1.38			1.25			1.22	1.34
						1.02		1.49	1.41	1.41			1.29			1.45	1.4
						1.36		1.35	1.26	1.55			0.89			1.51	1.36
								1.48	1.44	1.39			1.39			1.45	1.46
								1.3	1.05	1.15			1.14			1.39	1.4
								1.48	1.44	1.5			1.28			1.12	1.58
								1.42	1.45	0.94			1.42			1.3	1.62
								1.46	1.26	1.59			1.5			1.5	1.62
								0.93	1.2	1.58			1.39			1.41	1.34
								1.25	1.42	1.33			1.55			1.48	1.35
								1.34	1.18	1.29			1.28			1.42	1.4
								1.18	1.23	1.53			1.35				1.04
								1.39	1.37	1.37			1.09				1.01
								1.31	1.48	1.62			0.94				1.36
								1.28	1.47	1.42			1.39				1.71
								1.68	1.3	1.65			1.4
								1.52		1.35			1.19
								1.56		1.49			1.52
								1.37		1.64			1.51
								1.31		1.42			1.39
								1.44		1.66			1.23
								1.1		1.58			1.36
								1.29		1.35			1.45
								1.42		1.51			1.2
								1.37		1.21			1.37
								1.47		1.31			1.53
								0.85		1.25			1.61
								0.92		1.58			1.62
								0.77		1.46			1.61
										1.45			1.55
										1.39			1.6
										1.39			1.59
										1.52			1.54
										1.51			1.39
										1.27			0.97
										1.75			1.49
										1.65			1.37
										1.34			1.63
										1.36			1.39
										1.44			1.49
										1.34			1.18
										1.63			1.2
										0.88			1.05
										1.43			1.34
										1.76			1.64
										1.85			1.85
										1.21			1.63
										1.46			1.63
										1.33			1.53
										1.18			1.25
										0.86			1.41
										1.28			1.36
										1.02			1.22
										1.54			1.35
										1.42			1.43
										1.6			1.14
										1.44			1.24
										1.56			1.56
										1.71			0.94
										1.44			1.22
										1.47			1.42
										1.33			1.24
										1.29			1.3
										1.63			1.46
										1.41			1.28
										1.29			1.47
										0.98			1.4
										1.18			1.41
										1.64			1.37
										1.19
										1.51
										1.1
										1.33
										1.53
										1.53

## Sheet: Fig. 1B placenta
	Fig1B placenta weight								Young				Aged
						ICSI-F1	GS-F1		Control F2	ICSI-F2	GS-F2		Control F2	ICSI-F2		Control-F3	ICSI-F3	GS-F3
		Mean	SEM	SD		0.1	0.15		0.13	0.1	0.11		0.12	0.11		0.13	0.13	0.12
						0.12	0.15		0.13	0.11	0.12		0.1	0.09		0.14	0.11	0.08
	ICSI-F1	0.112581	0.0032451	0.018068		0.11	0.2		0.1	0.11	0.1		0.13	0.08		0.11	0.09	0.11
	GS-F1	0.133243	0.00385655	0.023458		0.11	0.11		0.1	0.11	0.1		0.12	0.09		0.14	0.09	0.11
						0.1	0.1		0.09	0.1	0.11		0.1	0.12		0.16	0.09	0.11
	Control-F2	0.100317	0.00229912	0.019672		0.1	0.1		0.1	0.1	0.09		0.1	0.09		0.13	0.1	0.13
	ICSI-F2	0.0972	0.00220075	0.017266		0.11	0.15		0.08	0.09	0.1		0.14	0.09		0.09	0.1	0.09
	GS-F2	0.109541	0.00186363	0.023664		0.1	0.1		0.1	0.09	0.1		0.11	0.13		0.11	0.09	0.11
						0.11	0.12		0.05	0.1	0.13		0.15	0.11		0.08	0.11	0.11
	Control-F2	0.108	0.00424264	0.021213		0.11	0.11		0.09	0.09	0.11		0.11	0.17		0.11	0.09	0.09
	ICSI-F2	0.0969903	0.00187581	0.019037		0.11	0.12		0.09	0.12	0.1		0.14	0.12		0.08	0.07	0.11
						0.1	0.11		0.13	0.11	0.09		0.08	0.08		0.07	0.13	0.07
	Control-F3	0.0982353	0.0040158	0.023416		0.13	0.12		0.11	0.1	0.11		0.08	0.09		0.08	0.08	0.11
	ICSI-F3	0.0973333	0.00262851	0.017633		0.1	0.14		0.1	0.09	0.11		0.1	0.09		0.09	0.1	0.11
	GS-F3	0.0993878	0.00241185	0.016883		0.1	0.1		0.11	0.1	0.11		0.11	0.11		0.09	0.05	0.09
						0.11	0.11		0.11	0.12	0.09		0.08	0.1		0.06	0.09	0.09
						0.12	0.13		0.14	0.13	0.1		0.09	0.09		0.1	0.14	0.11
						0.11	0.13		0.11	0.12	0.12		0.07	0.1		0.11	0.12	0.13
						0.1	0.12		0.12	0.1	0.09		0.1	0.08		0.07	0.08	0.08
						0.12	0.19		0.12	0.11	0.11		0.14	0.11		0.08	0.11	0.1
						0.11	0.14		0.1	0.11	0.11		0.1	0.1		0.09	0.09	0.11
						0.11	0.15		0.12	0.11	0.14		0.12	0.13		0.08	0.09	0.1
						0.13	0.15		0.11	0.06	0.1		0.12	0.1		0.07	0.1	0.08
						0.09	0.13		0.12	0.09	0.16		0.09	0.09		0.1	0.11	0.12
						0.1	0.13		0.1	0.07	0.09		0.1	0.09		0.1	0.12	0.11
						0.14	0.15		0.11	0.08	0.09			0.11		0.09	0.09	0.11
						0.09	0.13		0.1	0.09	0.12			0.13		0.12	0.07	0.11
						0.17	0.13		0.08	0.09	0.14			0.12		0.08	0.09	0.1
						0.1	0.14		0.1	0.11	0.11			0.08		0.09	0.11	0.12
						0.12	0.11		0.09	0.09	0.12			0.11		0.11	0.11	0.11
						0.16	0.13		0.07	0.13	0.09			0.09		0.1	0.08	0.09
							0.17		0.13	0.11	0.12			0.09		0.12	0.11	0.11
							0.16		0.09	0.09	0.12			0.07		0.09	0.09	0.11
							0.14		0.11	0.12	0.14			0.07		0.07	0.1	0.07
							0.15		0.1	0.09	0.1			0.11			0.08	0.09
							0.13		0.1	0.1	0.1			0.05			0.11	0.09
							0.13		0.11	0.09	0.11			0.11			0.08	0.06
									0.1	0.09	0.08			0.07			0.09	0.08
									0.09	0.07	0.08			0.08			0.12	0.1
									0.12	0.07	0.1			0.09			0.08	0.08
									0.1	0.14	0.07			0.09			0.11	0.08
									0.11	0.1	0.1			0.1			0.11	0.11
									0.1	0.08	0.13			0.09			0.09	0.12
									0.09	0.1	0.09			0.09			0.1	0.11
									0.09	0.09	0.12			0.08			0.08	0.09
									0.09	0.07	0.12			0.09				0.09
									0.09	0.07	0.14			0.07				0.06
									0.09	0.08	0.13			0.09				0.11
									0.08	0.08	0.15			0.09				0.09
									0.11	0.09	0.14			0.09
									0.15		0.09			0.08
									0.15		0.1			0.1
									0.1		0.08			0.09
									0.1		0.08			0.09
									0.1		0.11			0.09
									0.07		0.09			0.09
									0.08		0.1			0.11
									0.09		0.09			0.08
									0.07		0.09			0.09
									0.09		0.08			0.11
									0.07		0.11			0.1
									0.07		0.11			0.14
									0.07		0.13			0.11
											0.12			0.1
											0.12			0.09
											0.14			0.13
											0.24			0.13
											0.11			0.1
											0.12			0.1
											0.11			0.1
											0.11			0.09
											0.13			0.1
											0.1			0.08
											0.12			0.1
											0.1			0.08
											0.1			0.08
											0.1			0.07
											0.15			0.1
											0.12			0.11
											0.18			0.1
											0.09			0.1
											0.11			0.12
											0.11			0.1
											0.1			0.12
											0.09			0.1
											0.08			0.07
											0.09			0.07
											0.11			0.07
											0.09			0.1
											0.13			0.09
											0.11			0.1
											0.09			0.12
											0.16			0.08
											0.11			0.08
											0.1			0.09
											0.07			0.07
											0.08			0.15
											0.11			0.14
											0.12			0.1
											0.1			0.09
											0.09			0.09
											0.1			0.08
											0.12			0.1
											0.09
											0.14
											0.12
											0.1
											0.08
											0.11

## Sheet: Fig. 1B Body-Placenta 
									Young				Aged
	Fig. 1B Body/placenta ratio					ICSI-F1	GS-F1		Control-F2	ICSI-F2	GS-F2		Control-F2	ICSI-F2		Control-F3	ICSI-F3	GS-F3
						15.2	10.8		12.0769	14.7	14.4545		11.6667	14.2727		11.7692	12.0769	11.1667
		Mean	SEM	SD		11.3333	10.9333		11.8462	13.8182	13.3333		15.3	16.1111		10.5	14.9091	17.875
						13	8.15		16	12.4545	16.6		12.3077	12.75		10.7273	15.5556	13.1818
	ICSI-F1	12.9201	0.355677	1.98033		13.3636	14.7273		13.6	13.1818	13.6		12.5	16.3333		9	16.8889	14.5455
	GS-F1	12.4053	0.410052	2.49425		14.9	16.8		15.8889	15.7	14.7273		12.5	13.1667		9.5	16.3333	12.8182
						11.4	16.2		15.4	15.5	14.7778		16.6	18.1111		13.3077	15	9.69231
	Control-F2	14.0991	0.3509	2.78518		13.2727	10.4667		18.125	16.1111	13.1		10.8571	17.3333		16.7778	15.6	15.1111
	ICSI-F2	14.4978	0.344938	2.43908		14.8	17		13.7	12.8889	14.5		12.1818	11.7692		14.3636	16.4444	13.9091
	GS-F2	13.4831	0.241013	2.51625		12.5455	13.0833		26.2	12	12.5385		10.9333	14.7273		16.375	13.8182	13.5455
						11.6364	15.4545		15.2222	16.2222	14.7273		13.7273	8.52941		13.3636	15.7778	13.9091
	Control-F2	14.0351	0.466268	2.33134		11.4545	13.75		16.8889	12.5	15		11.2857	14.25		16	17	19.7143
	ICSI-F2	14.5172	0.21603	2.19246		16.4	15.7273		11.8462	13.7273	16.5556		16.25	13.125		20	10.5385	13.1818
						12.4615	9.66667		12.4545	14.3	13.2727		17	13.6667		16.625	17.625	14.3636
	Control-F3	14.2402	0.476943	2.78103		14.5	12.5714		14.3	15.4444	13.5455		16.3	13.5556		13.4444	12.5	16.4444
	ICSI-F3	14.8043	0.349465	2.34428		10.2	16		12.2727	15.2	13.5455		14.5455	12.8182		14.7778	22.4	17.3333
	GS-F3	14.6097	0.332526	2.32768		13.9091	14.2727		11.1818	13	17.2222		18.75	15.1		18.1667	13.6667	12.5455
						9.08333	11.8462		10.4286	9.69231	14.5		16.5556	14.1111		12.3	10.7143	12.9231
						14.7273	7.38462		13.3636	10.75	13.75		15.2857	13.7		14.1818	12.4167	13.875
						14.4	13.6667		12.5	15	15.6667		16	14.125		13.4286	17	14.4
						13.9167	9.42105		11	12.8182	14.5455		12.2143	14.4545		16	13.3636	13.5556
						14.3636	12.2857		13.3	13.5455	12.8182		12.4	13.9		15	16	13.0909
						14.5455	10.1333		12.8333	13.3636	10.7143		12.3333	10.6923		17.75	15.2222	12.6
						11.0769	11.4667		12	19.5	14.9		11.75	15.8		19.4286	13.1	16
						14.6667	12.6154		12.5833	13.5556	9.3125		17.3333	13.7778		13.1	13.8182	13.3333
						12.7	13.3077		15.9	19.1429	13.4444		14.3	14.5556		14.8	12.5833	14.0909
						10.9286	11.9333		11.9091	15.875	16.7778			12.3636		13.3333	15	13.6364
						15.7778	13.7692		14.6	14.1111	13.8333			11.8462		12.5833	18.5714	13.3636
						9.23529	13.6154		16.375	17.8889	11.8571			10.75		15.625	14	14.4
						13.1	11.9286		13.3	11.7273	14.7273			18.375		16.5556	14.7273	11.0833
						12.5	14.8182		18.4444	14.1111	12.75			13		11.3636	14	12.5455
						9.125	13.5385		20.5714	12.2308	16.2222			14.4444		13.2	17.5	17.1111
							9.52941		9	11.8182	13.5			13.1111		9.5	13.0909	14.9091
							11		12.8889	12.6667	6.58333			15.8571		13.8889	11.7778	10.9091
							11.3571		13.8182	12.5	9.42857			17.8571		17.4286	14.5	18.7143
							11.4667		16.2	14.4444	13.8			11.7273			15.25	14.8889
							7.84615		14.9	14.1	14.1			17.8			13.1818	15.5556
							10.4615		12.2727	14	14.0909			12.6364			18.875	17
									14.8	16	17.375			16.2857			16.1111	14.6
									14.4444	15	14.375			16			11.5833	17.5
									12.3333	20.5714	15			15.7778			14	19.75
									14.2	10.3571	13.4286			16.6667			11.8182	14.7273
									13.2727	12.6	15.9			13.9			13.6364	13.5
									9.3	15	12.1538			17.2222			15.6667	12.1818
									13.8889	14.2	14.7778			14.2222			14.8	15
									14.8889	13.1111	10.75			16.875			17.75	15.5556
									13.1111	17.5714	12.75			12.1111				17.3333
									15.4444	19.5714	9.78571			13.4286				16.8333
									14.5556	18.5	12.4615			15.4444				12.3636
									16	18.375	9.46667			15.5556				19
									15.2727	14.4444	11.7857			15.5556
									10.1333		15			14.875
									10.4		14.9			15.2
									13.7		20.5			16.7778
									13.1		17.75			15.4444
									14.4		15.0909			13.6667
									15.7143		17.5556			15.1111
									16.125		13.5			13.1818
									15.7778		16.7778			15
									19.5714		13.4444			15.2222
									16.3333		16.375			13.9091
									12.1429		11.3636			16.1
									13.1429		14.3636			11.5714
									11		11.2308			14.6364
											12.0833			15.5
											11.5833			17.7778
											9.92857			12.2308
											6.33333			11.8462
											13.7273			13.9
											10.5833			9.7
											15.9091			14.9
											15			15.2222
											10.3077			16.3
											13.6			17.375
											12			14.9
											13.4			14.75
											16.3			15
											8.8			15
											9.53333			13.4
											14.6667			14.9091
											10.2778			18.5
											13.4444			16.3
											13.2727			13.5833
											12.0909			15.3
											11.8			10.4167
											9.55556			14.1
											16			19.4286
											11.3333			17.4286
											14			19.2857
											15.7778			14.3
											12.3077			12.6667
											13.0909			12.4
											17.3333			13
											10.6875			11.75
											13.0909			15.25
											14.7			15.7778
											19			17.7143
											16.125			8.66667
											14.8182			10.4286
											11.75			12.8
											12.9			16.3333
											10.8889			15.5556
											11.8			17.625
											13.6667			13.7
											13.2222
											10.7857
											9.16667
											13.3
											19.125
											13.9091

## Sheet: Fig. 2A PPI startle
C=control
M1=ICSI
M2=GS						Name	genotype	Startle110	Startle120
						B6GFP_011720-29	C	16.74	19.46
Means Table for Startle						B6GFP_011420-11	M1	9.65	8.99
Effect: Category for Startle * genotype						B6GFP_011320-1	M2	2.39	3.16
	Count	Mean	Std. Dev.	Std. Err.		B6GFP_021620-48	M2	6.76	8.92
C, Startle110	13	7.417	4.587	1.272		B6GFP_011420-12	M1	6.05	7.14
C, Startle120	13	9.682	5.137	1.425		B6GFP_011320-2	M2	0.62	0.43
M1, Startle110	14	6.795	3.381	0.904		B6GFP_011720-30	C	0.75	1.37
M1, Startle120	14	8.124	3.524	0.942		B6GFP_011420-21	M1	5	5.48
M2, Startle110	14	2.595	1.807	0.483		B6GFP_011320-3	M2	2.9	2.46
M2, Startle120	14	2.729	2.4	0.641		B6GFP_011420-13	M1	9.57	10.93
						B6GFP_011420-22	M1	5.04	5.66
						B6GFP_011720-31	C	2.23	2.78
						B6GFP_011420-14	M1	3.1	5.17
						B6GFP_011720-32	C	4.32	7.18
						B6GFP_011320-4	M2	0.14	0.16
						B6GFP_011320-6	M2	2.07	2.63
						B6GFP_011420-16	M1	8.54	10.49
						B6GFP_012820-34	C	5.44	8.42
						B6GFP_011320-5	M2	0.98	0.64
						B6GFP_011420-17	M1	5.48	6.05
						B6GFP_012820-35	C	6.58	7.38
						B6GFP_011320-7	M2	2.26	1.1
						B6GFP_011720-33	C	6.65	13.11
						B6GFP_012820-37	C	8.14	11.44
						B6GFP_021620-46	M2	3.41	6.12
						B6GFP_011420-19	M1	7.79	7.02
						B6GFP_011420-20	M1	2.89	5.81
						B6GFP_012820-38	C	9.82	12.98
						B6GFP_021620-47	M2	4.13	2.71
						B6GFP_021620-53	M2	2.92	1.6
						B6GFP_011420-23	M1	6.3	6.25
						B6GFP_021520-41	C	9.78	12.54
						B6GFP_011420-24	M1	4.37	5.18
						B6GFP_022320-42	C	15.08	15.67
						B6GFP_021720-56	M2	1.27	1.9
						B6GFP_021720-60	M2	5.02	4.51
						B6GFP_011420-26	M1	5.43	12.25
						B6GFP_022320-44	C	4.73	5.28
						B6GFP_022320-45	C	6.16	8.26
						B6GFP_011420-27	M1	15.92	17.31
						B6GFP_021720-59	M2	1.46	1.86

## Sheet: Fig. 2A Inhibition
C=control						Name	genotype	PPI74-110	PPI78-110	PPI74-120	PPI78-120
M1=ICSI						B6GFP_011720-29	C	-0.955795	0.896057	3.85406	-2.26105
M2=GS						B6GFP_011420-11	M1	38.5492	30.9845	1.11235	-9.67742
						B6GFP_011320-1	M2	58.159	62.7615	78.481	73.4177
						B6GFP_021620-48	M2	52.3669	81.213	72.7578	90.0224
Means Table for 110dB						B6GFP_011420-12	M1	35.5372	9.2562	-6.02241	16.2465
Effect: Category for 110dB * genotype						B6GFP_011320-2	M2	54.8387	62.9032	32.5581	53.4884
	Count	Mean	Std. Dev.	Std. Err.		B6GFP_011720-30	C	-53.3333	-50.6667	-64.9635	-3.64964
C, PPI74-110.2	13	13.494	29.997	8.32		B6GFP_011420-21	M1	49.2	1.6	-2.91971	38.3212
C, PPI78-110.2	13	11.92	32.97	9.144		B6GFP_011320-3	M2	73.4483	77.931	47.561	67.0732
M1, PPI74-110.2	14	15.966	24.828	6.636		B6GFP_011420-13	M1	16.5099	5.22466	-6.3129	11.0704
M1, PPI78-110.2	14	13.493	15.773	4.216		B6GFP_011420-22	M1	40.4762	-21.627	-5.83039	20.8481
M2, PPI74-110.2	14	56.428	29.847	7.977		B6GFP_011720-31	C	67.713	81.6143	37.4101	63.3094
M2, PPI78-110.2	14	76.835	18.389	4.915		B6GFP_011420-14	M1	11.2903	14.1935	-18.9555	-7.15667
						B6GFP_011720-32	C	-28.2407	-34.2593	-25.6267	10.4457
Means Table for 120dB						B6GFP_011320-4	M2	-28.5714	21.4286	-31.25	12.5
Effect: Category for 120dB * genotype						B6GFP_011320-6	M2	73.43	83.0918	38.0228	73.384
	Count	Mean	Std. Dev.	Std. Err.		B6GFP_011420-16	M1	9.36768	4.91803	-1.04862	8.00763
C, PPI74-120.2	13	9.088	28.315	7.853		B6GFP_012820-34	C	14.7059	23.5294	31.9477	-0.23753
C, PPI78-120.2	13	14.428	17.85	4.951		B6GFP_011320-5	M2	58.1633	77.551	17.1875	51.5625
M1, PPI74-120.2	14	-6.378	20.283	5.421		B6GFP_011420-17	M1	10.5839	33.2117	-25.2893	10.4132
M1, PPI78-120.2	14	12.451	14.199	3.795		B6GFP_012820-35	C	9.42249	8.81459	15.3117	9.21409
M2, PPI74-120.2	14	51.058	30.528	8.159		B6GFP_011320-7	M2	80.0885	84.9558	64.5455	64.5455
M2, PPI78-120.2	14	68.807	20.463	5.469		B6GFP_011720-33	C	9.47368	-5.86466	25.3242	6.71243
						B6GFP_012820-37	C	15.602	1.35135	1.3986	4.63287
						B6GFP_021620-46	M2	52.1994	86.5103	75.1634	75.3268
						B6GFP_011420-19	M1	36.9705	36.9705	33.4758	9.82906
						B6GFP_011420-20	M1	-23.8754	20.4152	-0.688468	30.6368
						B6GFP_012820-38	C	34.1141	17.8208	-1.15562	23.2666
						B6GFP_021620-47	M2	63.9225	91.7676	39.4834	76.0148
						B6GFP_021620-53	M2	86.6438	89.726	73.75	86.25
						B6GFP_011420-23	M1	34.4444	8.57143	-11.84	23.68
						B6GFP_021520-41	C	34.1513	37.0143	25.1994	26.874
						B6GFP_011420-24	M1	-4.80549	9.83982	-58.3012	-5.98456
						B6GFP_022320-42	C	20.3581	16.6446	14.8692	13.9119
						B6GFP_021720-56	M2	17.3228	81.8898	70	63.1579
						B6GFP_021720-60	M2	68.5259	93.8247	74.7228	92.6829
						B6GFP_011420-26	M1	-32.0442	30.5709	11.5918	22.9388
						B6GFP_022320-44	C	16.7019	38.2664	36.1742	8.71212
						B6GFP_022320-45	C	35.7143	19.8052	18.4019	26.6344
						B6GFP_011420-27	M1	1.3191	4.77387	1.7331	5.14154
						B6GFP_021720-59	M2	79.4521	80.137	61.828	83.871

## Sheet: Fig. 2B CSI sociability
C=control
M1=ICSI
M2=GS
Sociability						ID	Genotype	TotalDistance(cm)	AverageSpeed(cm/s)	STonCage(S/(S+E))	NEintoCage(S/(S+E))
Stay time around cage (sec)	Count	Mean	Std. Err.	Std. Dev.		B6GFP_011720-29-L1	C	1869.4	6.8	0.770992	0.571429
C	13	0.727	0.043	0.157		B6GFP_011420-11-R1	M1	1251.6	5.6	0.142857	0.272727
M1	14	0.55	0.047	0.174		B6GFP_011320-1-L1	M2	560.9	5	0.99211	0.75
M2	14	0.599	0.052	0.196		B6GFP_011420-12-R1	M1	1016.5	5.5	0.342437	0.5
						B6GFP_011320-2-L1	M2	1651.9	7.1	0.623656	0.625
Number or entries around cage	Count	Mean	Std. Err.	Std. Dev.		B6GFP_011720-30-R1	C	1598.3	6	0.740554	0.666667
C	13	0.568	0.038	0.137		B6GFP_011320-3-L1	M2	1221.4	5.9	0.625532	0.583333
M1	14	0.521	0.033	0.123		B6GFP_011420-13-R1	M1	1287.6	6	0.473118	0.461538
M2	14	0.53	0.032	0.121		B6GFP_011720-31-L1	C	2220.9	7.6	0.701613	0.566667
						B6GFP_011420-14-R1	M1	771.8	5.8	0.735577	0.666667
Means Table for TotalDistance(cm)						B6GFP_011720-32-L1	C	1270.5	6.9	0.681818	0.466667
Effect: Genotype						B6GFP_011320-4-R1	M2	727.4	4.5	0.560345	0.428571
	Count	Mean	Std. Dev.	Std. Err.		B6GFP_011720-33-L1	C	1333.9	6.8	0.723837	0.461538
C	13	1565.51	342.779	95.07		B6GFP_011320-5-R1	M2	797.6	4.1	0.440506	0.5
M1	14	1210.28	266.801	71.306		B6GFP_011320-6-L1	M2	1038.8	6.7	0.6875	0.5
M2	14	1180.55	486.926	130.136		B6GFP_011420-16-R1	M1	1474.6	5.7	0.584239	0.571429
						B6GFP_012820-34-L1	C	1090.1	6	0.842217	0.461538
						B6GFP_011420-17-R1	M1	1014.8	6.3	0.648276	0.692308
						B6GFP_012820-35-L1	C	1345.8	6.8	0.821138	0.692308
Means Table for AverageSpeed(cm/s)						B6GFP_011320-7-R1	M2	1487.7	6.1	0.830846	0.6
Effect: Genotype						B6GFP_012820-37-L1	C	1457.7	6.6	0.856502	0.736842
	Count	Mean	Std. Dev.	Std. Err.		B6GFP_021620-46-R1	M2	1168.2	5.7	0.775578	0.666667
C	13	6.569	0.603	0.167		B6GFP_011420-19-L1	M1	1297	6.8	0.693038	0.533333
M1	14	6.136	0.523	0.14		B6GFP_011420-20-R1	M1	1053.8	6.3	0.676966	0.5
M2	14	5.85	0.94	0.251		B6GFP_012820-38-L1	C	1820.8	6.5	0.694872	0.631579
						B6GFP_021620-47-R1	M2	908.4	5.8	0.527397	0.454545
						B6GFP_021620-48-L1	M2	1584.5	6.1	0.725714	0.636364
						B6GFP_011420-21-R1	M1	1518.5	6.5	0.4613	0.5
						B6GFP_011420-22-L1	M1	1451.2	7.1	0.766467	0.705882
						B6GFP_021620-53-R1	M2	550.5	5.3	0.507143	0.285714
						B6GFP_011420-23-L1	M1	1515.8	6.7	0.483051	0.611111
						B6GFP_021520-41-R1	C	2009.6	7.6	0.243902	0.25
						B6GFP_011420-24-L1	M1	815.9	5.5	0.517413	0.5
						B6GFP_022320-42-R1	C	1654.3	6.2	0.816489	0.666667
						B6GFP_021720-56-L1	M2	1023	5.9	0.241784	0.444444
						B6GFP_022320-44-R1	C	1129.7	5.8	0.742063	0.5
						B6GFP_021720-60-L1	M2	2292.9	7.6	0.368078	0.516129
						B6GFP_011420-26-R1	M1	968.7	5.7	0.452107	0.357143
						B6GFP_022320-45-L1	C	1550.6	5.8	0.816062	0.705882
						B6GFP_011420-27-R1	M1	1506.1	6.4	0.719472	0.428571
						B6GFP_021720-59-L1	M2	1514.5	6.1	0.486607	0.428571

## Sheet: Fig. 2B CSI preference
C=control
M1=ICSI
M2=GS
Preference						ID	Genotype	TotalDistance(cm)	AverageSpeed(cm/s)	STonCage(S/(S+F))	NEintoCage(S/(S+F))
Stay time around cage (sec)	Count	Mean	Std. Err.	Std. Dev.		B6GFP_011720-29-L2	C	1680.5	6.7	0.832386	0.636364
C	13	0.631	0.033	0.12		B6GFP_011420-11-R2	M1	602.7	6	0.689655	0.666667
M1	14	0.652	0.055	0.206		B6GFP_011320-1-L2	M2	460.1	4.3	0.961315	0.8
M2	14	0.635	0.064	0.241		B6GFP_011420-12-R2	M1	987.4	5.3	0.830579	0.6
						B6GFP_011320-2-L2	M2	1307	6.6	0.268765	0.4
Number or entries around cage	Count	Mean	Std. Err.	Std. Dev.		B6GFP_011720-30-R2	C	1635	6.1	0.467337	0.588235
C	13	0.585	0.023	0.083		B6GFP_011320-3-L2	M2	1361	6.4	0.838828	0.615385
M1	14	0.543	0.045	0.168		B6GFP_011420-13-R2	M1	408.1	5.2	0.0684039	0.166667
M2	14	0.556	0.048	0.181		B6GFP_011720-31-L2	C	1897.2	7	0.511688	0.578947
						B6GFP_011420-14-R2	M1	414.8	6	0.745098	0.25
Means Table for TotalDistance(cm)						B6GFP_011720-32-L2	C	1463.8	6.2	0.482143	0.533333
Effect: Genotype						B6GFP_011320-4-R2	M2	332.2	4.4	0.538462	0.25
	Count	Mean	Std. Dev.	Std. Err.		B6GFP_011720-33-L2	C	1516.3	7.4	0.632479	0.705882
C	13	1622.13	487.98	135.341		B6GFP_011320-5-R2	M2	905.4	4.5	0.757333	0.636364
M1	14	1014.69	446.536	119.342		B6GFP_011320-6-L2	M2	503	5.9	0.954545	0.8
M2	14	967.071	445.396	119.037		B6GFP_011420-16-R2	M1	1437.5	5.8	0.737052	0.5625
						B6GFP_012820-34-L2	C	1310.7	5.9	0.673529	0.538462
						B6GFP_011420-17-R2	M1	753.3	6.3	0.709497	0.5
Means Table for AverageSpeed(cm/s)						B6GFP_012820-35-L2	C	1361.8	6.5	0.763085	0.642857
Effect: Genotype						B6GFP_011320-7-R2	M2	805.9	5.4	0.324385	0.4
	Count	Mean	Std. Dev.	Std. Err.		B6GFP_012820-37-L2	C	1962.7	6.7	0.601852	0.413793
C	13	6.7	1.175	0.326		B6GFP_021620-46-R2	M2	1050	5.2	0.301994	0.583333
M1	14	6.007	0.574	0.154		B6GFP_011420-19-L2	M1	1352.3	6.5	0.679758	0.5
M2	14	5.607	0.885	0.237		B6GFP_011420-20-R2	M1	959.5	6	0.808765	0.75
						B6GFP_012820-38-L2	C	1442.3	6.2	0.578652	0.555556
						B6GFP_021620-47-R2	M2	536.1	5.2	0.943983	0.777778
						B6GFP_021620-48-L2	M2	716	5.9	0.61809	0.5
						B6GFP_011420-21-R2	M1	1937.6	6.9	0.573964	0.56
						B6GFP_011420-22-L2	M1	1102	6.9	0.772512	0.625
						B6GFP_021620-53-R2	M2	1175.7	5.7	0.559242	0.727273
						B6GFP_011420-23-L2	M1	1362.6	6.3	0.526786	0.5
						B6GFP_021520-41-R2	C	2630.2	10.1	0.589286	0.578947
						B6GFP_011420-24-L2	M1	756.4	5.3	0.555556	0.571429
						B6GFP_022320-42-R2	C	2207.5	7.2	0.574534	0.478261
						B6GFP_021720-56-L2	M2	996.4	5.7	0.455814	0.307692
						B6GFP_022320-44-R2	C	622.1	5.5	0.831325	0.666667
						B6GFP_021720-60-L2	M2	1841.5	7.5	0.714801	0.52381
						B6GFP_011420-26-R2	M1	693.3	5.3	0.918675	0.8
						B6GFP_022320-45-L2	C	1357.6	5.6	0.659794	0.684211
						B6GFP_011420-27-R2	M1	1438.1	6.3	0.514535	0.555556
						B6GFP_021720-59-L2	M2	1548.7	5.8	0.650641	0.461538

## Sheet: Fig. 2C EP 
C=control
M1=ICSI
M2=GS
							ID	genotype	PercentageOpenArmEntries(%)	TotalEntries	TotalDistance(cm)	PercentageOpenArmStayTime(%)
Means Table for TotalDistance(cm)							B6GFP_011720-29	C	0	10	848	0
Effect: genotype							B6GFP_011420-11	M1	9.7	31	1591.7	2.5
	Count	Mean	Std. Dev.	Std. Err.			B6GFP_011320-1	M2	10	20	1189	2.4
C	13	1337.85	432.639	119.993			B6GFP_021620-48	M2	7.4	27	1425.1	0.2
M1	15	1402.22	292.323	75.477			B6GFP_011420-12	M1	5.3	19	1042.6	0.1
M2	14	1161.45	274.913	73.474			B6GFP_011320-2	M2	8.3	24	1089.6	1.4
							B6GFP_011720-30	C	18.2	22	1221.5	2.3
Means Table for PercentageOpenArmStayTime(%)							B6GFP_011420-21	M1	8.3	36	1804.4	2.9
Effect: genotype							B6GFP_011320-3	M2	7.1	42	1653.1	0.8
	Count	Mean	Std. Dev.	Std. Err.			B6GFP_011420-13	M1	15.2	33	1658.6	1.2
C	13	3.838	5.519	1.531			B6GFP_011420-22	M1	11.1	36	1837.6	1.8
M1	15	1.793	1.946	0.502			B6GFP_011720-31	C	31.3	32	1696.7	7.8
M2	14	1.364	1.572	0.42			B6GFP_011420-14	M1	8	25	1357.5	1.3
							B6GFP_011720-32	C	18.2	33	1542.5	7.9
Means Table for PercentageOpenArmEntries(%)							B6GFP_011320-4	M2	21.1	19	1002.2	4.4
Effect: genotype							B6GFP_011720-33	C	12.5	16	861.8	0.2
	Count	Mean	Std. Dev.	Std. Err.			B6GFP_011320-5	M2	20	20	885.5	3.4
C	13	16.508	9.774	2.711			B6GFP_011420-15	M1	9.5	21	1125	0.7
M1	15	8.827	6.392	1.65			B6GFP_011320-6	M2	0	11	923.3	0
M2	14	8.229	7.09	1.895			B6GFP_011420-16	M1	0	17	1131.3	0
							B6GFP_012820-34	C	25	28	1256.6	2.2
Means Table for TotalEntries							B6GFP_011420-17	M1	12.5	16	967.6	4.3
Effect: genotype							B6GFP_012820-35	C	4.2	24	1162.6	0.3
	Count	Mean	Std. Dev.	Std. Err.			B6GFP_011320-7	M2	0	16	1037.6	0
C	13	25.462	10.013	2.777			B6GFP_012820-37	C	20	25	1353	4.7
M1	15	26.533	7.029	1.815			B6GFP_021620-46	M2	13.8	29	923.1	1.8
M2	14	23.643	9.787	2.616			B6GFP_011420-19	M1	6.1	33	1668.9	0.4
							B6GFP_011420-20	M1	21.9	32	1668.6	5.7
							B6GFP_012820-38	C	8.6	35	1861.1	2.8
							B6GFP_021620-47	M2	14.3	42	1755.3	3.9
							B6GFP_021620-53	M2	6.7	15	1001.1	0.2
							B6GFP_011420-23	M1	17.9	28	1449.6	5.3
							B6GFP_021520-41	C	32.6	43	2102	19.8
							B6GFP_011420-24	M1	0	24	1366.6	0
							B6GFP_022320-42	C	8.6	35	1794.1	0.4
							B6GFP_021720-56	M2	0	12	955.4	0
							B6GFP_021720-60	M2	0	23	1141.3	0
							B6GFP_011420-26	M1	0	18	1059.1	0
							B6GFP_022320-44	C	20	15	910.5	1.1
							B6GFP_022320-45	C	15.4	13	781.7	0.4
							B6GFP_011420-27	M1	6.9	29	1304.2	0.7
							B6GFP_021720-59	M2	6.5	31	1278.7	0.6

## Sheet: Fig. 2D FZ freezinng
C=control							C=control
M1=ICSI							M1=ICSI
M2=GS							M2=GS
FZ_conditioning							Retention
Freezing (%)	Mean	Std. Dev.	Std. Error				FZ_context testing
C, bin1	31.669	27.792	7.708				Freezing (%)	Mean	Std. Error		Std. Dev.
C, bin2	26.423	23.39	6.487				C, bin1	54.354	6.779		24.443
C, bin3	27.169	12.919	3.583				C, bin2	60.646	6.935		25.006
C, bin4	29.231	15.938	4.421				C, bin3	60.892	7.565		27.276
C, bin5	37.308	12.277	3.405				C, bin4	30.123	7.026		25.332
C, bin6	32.938	33.867	9.393				C, bin5	27.692	8.02		28.916
C, bin7	49.862	9.299	2.579				M1, bin1	67.792	6.478		22.439
C, bin8	66.146	14.914	4.136				M1, bin2	67.917	5.776		20.007
M1, bin1	25.707	20.111	5.375				M1, bin3	54.583	9.765		33.828
M1, bin2	24.407	17.6	4.704				M1, bin4	65.683	7.327		25.38
M1, bin3	35.336	14.747	3.941				M1, bin5	55.142	6.492		22.49
M1, bin4	27.743	20.255	5.413				M2, bin1	72.225	4.192		14.521
M1, bin5	47.857	18.343	4.902				M2, bin2	66.4	5.715		19.796
M1, bin6	47.25	23.299	6.227				M2, bin3	51.383	8.868		30.72
M1, bin7	56.064	16.048	4.289				M2, bin4	49.442	8.713		30.182
M1, bin8	58.214	24.502	6.548				M2, bin5	40.15	7.656		26.522
M2, bin1	11.285	14.367	3.985
M2, bin2	17.308	12.305	3.413				Retention
M2, bin3	34.992	13.578	3.766				FZ_cued testing with altered context
M2, bin4	61.408	16.516	4.581
M2, bin5	59.223	19.068	5.289				Effect: Category for time1 * Genotype
M2, bin6	75.254	19.38	5.375					Count	Mean	Std. Dev.	Std. Err.
M2, bin7	72.054	11.862	3.29				C, bin1	13	26.923	24.706	6.852
M2, bin8	87.692	6.823	1.892				C, bin2	13	43.069	19.443	5.393
							C, bin3	13	37.7	21.626	5.998
							M1, bin1	12	38.333	16.97	4.899
FZ_context testing							M1, bin2	12	41.942	18.572	5.361
Freezing (%)	Mean	Std. Dev.	Std. Error				M1, bin3	12	49.592	27.8	8.025
C, bin1	63.223	33.677	9.34				M2, bin1	12	27.783	22.013	6.355
C, bin2	64.862	22.056	6.117				M2, bin2	12	38.2	23.038	6.65
C, bin3	54.615	31.695	8.791				M2, bin3	12	25.275	18.967	5.475
C, bin4	47.815	24.946	6.919				Means Table for time2
C, bin5	51.931	30.457	8.447				Effect: Category for time2 * Genotype
M1, bin1	54.164	25.273	6.754					Count	Mean	Std. Dev.	Std. Err.
M1, bin2	64.036	18.483	4.94				C, bin4	13	75.369	11.642	3.229
M1, bin3	58.193	25.193	6.733				C, bin5	13	67.577	19.616	5.441
M1, bin4	42.979	28.007	7.485				C, bin6	13	57.185	25.138	6.972
M1, bin5	36.421	25.718	6.873				M1, bin4	12	80.408	9.933	2.867
M2, bin1	65.123	15.692	4.352				M1, bin5	12	75.558	17.426	5.031
M2, bin2	64.492	20.888	5.793				M1, bin6	12	71.667	19.463	5.619
M2, bin3	62.554	22.244	6.169				M2, bin4	12	74.858	9.036	2.609
M2, bin4	45.392	29.424	8.161				M2, bin5	12	74.033	18.788	5.424
M2, bin5	43.331	32.745	9.082				M2, bin6	12	63.2	25.204	7.276
FZ_cued testing with altered context
Freezing (%)	Mean	Std. Dev.	Std. Error
C, bin1	16.277	13.786	3.823
C, bin2	38.715	19.386	5.377
C, bin3	17.831	12.999	3.605
C, bin4	70.369	14.201	3.939
C, bin5	63.854	21.838	6.057
C, bin6	55.377	22.434	6.222
M1, bin1	20.707	11.365	3.037
M1, bin2	36.907	20.249	5.412
M1, bin3	37.736	21.682	5.795
M1, bin4	73.936	16.958	4.532
M1, bin5	78.443	19.274	5.151
M1, bin6	71.679	21.973	5.872
M2, bin1	13.462	10.655	2.955
M2, bin2	16.162	9.92	2.751
M2, bin3	18.862	11.259	3.123
M2, bin4	71.654	12.706	3.524
M2, bin5	64.615	26.929	7.469
M2, bin6	56.269	30.029	8.329

## Sheet: Fig. 2D FZ distance
C=control								C=control
M1=ICSI								M1=ICSI
M2=GS								M2=GS
conditioning								Retention
Means Table for time								context testing
Effect: Category for time * Genotype								Means Table for time
	Count	Mean	Std. Err.	Std. Dev.				Effect: Category for time * Genotype
C, bin1	13	93.9	23.83	85.922					Count	Mean	Std. Err.	Std. Dev.
C, bin2	13	96.054	16.049	57.864				C, bin1	13	23.962	6.83	24.627
C, bin3	13	128.115	7.172	25.86				C, bin2	13	37.262	10.783	38.879
C, bin4	13	60.292	11.18	40.308				C, bin3	13	36.392	17.655	63.658
C, bin5	13	101.962	5.143	18.544				C, bin4	13	84.677	16.621	59.929
C, bin6	13	63.038	13.653	49.226				C, bin5	13	90.246	19.189	69.187
C, bin7	13	87.554	3.448	12.433				M1, bin1	12	14.875	3.749	12.985
C, bin8	13	11.923	3.217	11.601				M1, bin2	12	24.983	7.692	26.646
M1, bin1	14	98.3	18.764	70.207				M1, bin3	12	58.733	19.819	68.655
M1, bin2	14	102.75	13.661	51.116				M1, bin4	12	22.708	7.739	26.807
M1, bin3	14	97.121	6.561	24.549				M1, bin5	12	35.625	10.481	36.308
M1, bin4	14	70.957	13.184	49.329				M2, bin1	12	12.175	3.321	11.504
M1, bin5	14	89.164	7.349	27.498				M2, bin2	12	16.967	5.031	17.429
M1, bin6	14	27.336	6.977	26.107				M2, bin3	12	43.358	16.609	57.534
M1, bin7	14	75.393	6.988	26.147				M2, bin4	12	42.742	16.386	56.762
M1, bin8	14	21.871	7.164	26.804				M2, bin5	12	52.867	12.439	43.091
M2, bin1	13	103.577	17.9	64.539
M2, bin2	13	97.115	11.616	41.883				conditioning
M2, bin3	13	101.746	6.98	25.168				Means Table for time1
M2, bin4	13	11.585	1.923	6.933				Effect: Category for time1 * Genotype
M2, bin5	13	73.131	4.005	14.439					Count	Mean	Std. Err.	Std. Dev.
M2, bin6	13	9.192	2.936	10.587				C, bin1	13	91.177	18.15	65.442
M2, bin7	13	66.638	2.118	7.638				C, bin2	13	44.754	10.347	37.307
M2, bin8	13	5.146	0.578	2.085				C, bin3	13	67.562	13.196	47.578
								M1, bin1	12	31.158	6.264	21.7
								M1, bin2	12	43.983	7.835	27.141
context testing								M1, bin3	12	38.008	9.209	31.9
Means Table for time								M2, bin1	12	74.725	12.26	42.469
Effect: Category for time * Genotype								M2, bin2	12	48.217	7.792	26.993
	Count	Mean	Std. Err.	Std. Dev.				M2, bin3	12	76.767	8.3	28.752
C, bin1	13	29.585	10.808	38.97
C, bin2	13	22.446	7.124	25.687				Means Table for time2
C, bin3	13	43.731	11.848	42.719				Effect: Category for time2 * Genotype
C, bin4	13	50.792	11.557	41.67					Count	Mean	Std. Err.	Std. Dev.
C, bin5	13	45.823	14.202	51.207				C, bin4	13	18.492	4.006	14.444
M1, bin1	14	39.721	10.143	37.952				C, bin5	13	13.462	4.864	17.538
M1, bin2	14	26.043	8.92	33.375				C, bin6	13	31.992	10.479	37.784
M1, bin3	14	39.986	11.935	44.655				M1, bin4	12	13	3.153	10.923
M1, bin4	14	51.514	13.112	49.061				M1, bin5	12	17.05	6.411	22.209
M1, bin5	14	67.25	13.04	48.791				M1, bin6	12	28.333	11.205	38.814
M2, bin1	13	16.3	4.519	16.293				M2, bin4	12	12.65	2.616	9.061
M2, bin2	13	20.115	6.557	23.642				M2, bin5	12	9.592	1.856	6.431
M2, bin3	13	23.746	8.617	31.069				M2, bin6	12	22.108	8.596	29.778
M2, bin4	13	54.385	15.172	54.705
M2, bin5	13	56.977	15.599	56.242
cued testing
Means Table for time1
Effect: Category for time1 * Genotype
	Count	Mean	Std. Err.	Std. Dev.
C, bin1	13	106.385	13.913	50.165
C, bin2	13	40.985	8.891	32.058
C, bin3	13	95.262	9.727	35.071
M1, bin1	14	96.871	18.071	67.616
M1, bin2	14	56.95	10.116	37.852
M1, bin3	14	62.371	11.275	42.187
M2, bin1	13	98.423	13.764	49.626
M2, bin2	13	79.377	8.573	30.912
M2, bin3	13	81.685	8.871	31.986
Means Table for time2
Effect: Category for time2 * Genotype
	Count	Mean	Std. Err.	Std. Dev.
C, bin4	13	23.977	7.497	27.031
C, bin5	13	21.615	5.9	21.273
C, bin6	13	33.777	11.64	41.967
M1, bin4	14	18.3	3.865	14.46
M1, bin5	14	14.9	4.201	15.72
M1, bin6	14	20.121	9.039	33.821
M2, bin4	13	14.962	2.914	10.507
M2, bin5	13	25.992	11.67	42.078
M2, bin6	13	23.377	7.602	27.41

[truncated: 37 more sheets: Fig. 3A PPI, Fig. 3A PPI %, Fig. 3B CSI sociability, Fig. 3B CSI preference, Fig. 3C EP , Fig. 3D FZ Freezing, Fig. 3D FZ F2 distance, Fig.4A, Fig.4B, Fig.4C, Fig. 4D, Fig. S1C, Fig. S4A body weight, Fig. S4BC GHNS, Fig. S4D HP,  Fig. S4E LD, Fig. S4F HCSI, Fig. S4G OF, Fig. S4H TS, Fig. S4I PS  …]
